# Supplementary material for: Seven-Membered Cyclic Diamidoalumanyls of Heavier Alkali Metals: Structures and C–H Activation of Arenes
Source: Organometallics. 2023 Sep 9;42(19):2881–92. doi: 10.1021/acs.organomet.3c00323 (PMC10565898; doi:10.1021/acs.organomet.3c00323)
Supplement: Supplementary file 2 — om3c00323_si_002.xyz [file om3c00323_si_002.xyz]

12
C6H6
C  -1.39698  0.14820  0.00000
C  -0.82679 -1.13574 -0.00001
C   0.57013 -1.28391  0.00001
C   1.39699 -0.14815 -0.00000
C   0.82683  1.13570 -0.00001
C  -0.57018  1.28388  0.00001
H  -2.48620  0.26369 -0.00000
H  -1.47152 -2.02121 -0.00000
H   1.01475 -2.28493  0.00001
H   2.48619 -0.26379  0.00001
H   1.47144  2.02127 -0.00001
H  -1.01466  2.28497  0.00002
172
A-Na
Si  5.88427  0.56212 -1.33917
Si  5.24706 -2.23423  1.37749
Al  2.89412 -0.15145  0.11054
N   4.28104  0.95681 -0.63200
N   3.61694 -1.84111  0.74209
C   3.83540  2.31815 -0.76094
C   4.05890  3.25081  0.30657
C   3.59133  4.57399  0.18726
H   3.77449  5.28013  1.00566
C   2.91170  5.01115 -0.95705
H   2.56832  6.04853 -1.03806
C   2.68958  4.10585 -2.00161
H   2.16962  4.44544 -2.90569
C   3.13869  2.77032 -1.93241
C   4.79515  2.83541  1.58099
H   5.25864  1.85614  1.36783
C   5.91601  3.81868  1.98052
H   6.62346  3.98573  1.15088
H   6.48403  3.42245  2.84039
H   5.51589  4.80364  2.28076
C   3.80588  2.63415  2.75152
H   3.27223  3.57391  2.98357
H   4.33283  2.30765  3.66610
H   3.04755  1.86833  2.50183
C   2.90829  1.86231 -3.14260
H   3.31748  0.87197 -2.88192
C   3.65776  2.38290 -4.39137
H   3.26544  3.36344 -4.71567
H   3.54031  1.68158 -5.23671
H   4.73604  2.50636 -4.19670
C   1.41145  1.67302 -3.46646
H   0.87637  1.19691 -2.62439
H   1.28161  1.02018 -4.34773
H   0.91540  2.63426 -3.68966
C   5.74774 -0.46768 -2.94561
H   6.74758 -0.83298 -3.24213
H   5.34688  0.12469 -3.78399
H   5.09675 -1.34806 -2.81399
C   6.82629  2.16958 -1.74716
H   7.09714  2.72169 -0.83147
H   6.23471  2.84987 -2.38094
H   7.76035  1.92830 -2.28435
C   5.69192 -1.18718  2.91604
H   6.77740 -1.24661  3.11305
H   5.17016 -1.52772  3.82567
H   5.43806 -0.12467  2.76178
C   5.32999 -4.08521  1.82646
H   5.21073 -4.71884  0.93116
H   4.55028 -4.37803  2.54781
H   6.31128 -4.31788  2.27580
C   2.58751 -2.82926  0.75356
C   1.82568 -3.11493  1.94022
C   0.69398 -3.95403  1.85818
H   0.10847 -4.14918  2.76402
C   0.30038 -4.54823  0.64777
H  -0.59659 -5.17251  0.59735
C   1.07886 -4.32608 -0.49854
H   0.79766 -4.81419 -1.43892
C   2.22368 -3.50019 -0.46596
C   2.19644 -2.51227  3.29448
H   3.19159 -2.05590  3.17630
C   2.28034 -3.57144  4.41538
H   1.29115 -4.00446  4.64795
H   2.66070 -3.11191  5.34432
H   2.95301 -4.40315  4.14624
C   1.22941 -1.37819  3.69145
H   1.23098 -0.58010  2.92789
H   1.52308 -0.92785  4.65624
H   0.19520 -1.75366  3.79727
C   3.08303 -3.37907 -1.72437
H   3.93668 -2.73444 -1.45237
C   3.64125 -4.75499 -2.15482
H   4.19485 -5.24021 -1.33342
H   4.32907 -4.64032 -3.01087
H   2.83442 -5.44259 -2.46581
C   2.33521 -2.70355 -2.89252
H   2.99060 -2.61123 -3.77644
H   1.99441 -1.68941 -2.61502
H   1.44709 -3.28687 -3.19535
Si -5.88353 -0.54436 -1.35433
Si -5.24126  2.27495  1.34051
Al -2.89484  0.14714  0.09468
N  -4.28686 -0.95501 -0.64372
N  -3.61263  1.83824  0.72542
C  -3.86182 -2.32369 -0.76060
C  -3.18378 -2.79896 -1.93359
C  -2.76389 -4.14394 -1.99607
H  -2.25875 -4.50157 -2.90165
C  -2.99532 -5.03596 -0.94196
H  -2.67614 -6.08145 -1.01829
C  -3.65208 -4.57470  0.20619
H  -3.84015 -5.26962  1.03309
C  -4.09149 -3.24126  0.31842
C  -2.93645 -1.90196 -3.14871
H  -3.33579 -0.90542 -2.89683
C  -3.68135 -2.41928 -4.40128
H  -4.76318 -2.52537 -4.21642
H  -3.54572 -1.72437 -5.24919
H  -3.30070 -3.40712 -4.71719
C  -1.43450 -1.73136 -3.45975
H  -0.94557 -2.70064 -3.66295
H  -1.28860 -1.09202 -4.34843
H  -0.90490 -1.24816 -2.61824
C  -4.80649 -2.80038  1.59647
H  -5.23779 -1.80617  1.38513
C  -5.95844 -3.74558  2.00010
H  -5.59072 -4.74563  2.29174
H  -6.50600 -3.33426  2.86621
H  -6.67745 -3.88313  1.17499
C  -3.80626 -2.63290  2.76305
H  -3.02585 -1.89030  2.51173
H  -4.31932 -2.29212  3.68037
H  -3.30098 -3.58904  2.99163
C  -6.83375 -2.14063 -1.78561
H  -7.76301 -1.88690 -2.32542
H  -6.24354 -2.81906 -2.42247
H  -7.11362 -2.70000 -0.87699
C  -5.72201  0.50735 -2.94405
H  -5.05089  1.36973 -2.79375
H  -5.32954 -0.08071 -3.78961
H  -6.71125  0.90050 -3.24029
C  -5.30378  4.14525  1.70890
H  -6.26141  4.40021  2.19567
H  -4.48780  4.47250  2.37316
H  -5.23189  4.73525  0.77928
C  -5.70045  1.30765  2.92588
H  -5.47055  0.23353  2.82111
H  -5.16604  1.68119  3.81489
H  -6.78327  1.40004  3.12487
C  -2.56636  2.80732  0.80086
C  -2.20351  3.56300 -0.36800
C  -1.06280  4.39367 -0.34018
H  -0.78088  4.94708 -1.24325
C  -0.28810  4.53969  0.82151
H   0.60210  5.17547  0.81781
C  -0.67364  3.85188  1.98315
H  -0.08833  3.98159  2.90116
C  -1.79743  2.99729  2.00167
C  -3.04787  3.50413 -1.64115
H  -3.93841  2.90181 -1.39076
C  -3.52366  4.90680 -2.08083
H  -2.67949  5.54788 -2.39202
H  -4.21063  4.82563 -2.94122
H  -4.05496  5.42711 -1.26623
C  -2.31083  2.79155 -2.79494
H  -2.03331  1.75865 -2.51416
H  -2.94710  2.73875 -3.69603
H  -1.38413  3.32715 -3.06946
C  -2.15449  2.28974  3.30828
H  -3.06729  1.70552  3.11182
C  -2.45019  3.29018  4.44844
H  -3.25090  3.99776  4.17630
H  -2.76747  2.75095  5.35835
H  -1.55588  3.88313  4.71128
C  -1.06073  1.29021  3.73531
H  -1.34939  0.76651  4.66371
H  -0.90370  0.52840  2.95201
H  -0.09601  1.79542  3.92346
C  -6.63802  1.92717  0.08560
H  -6.41198  2.44637 -0.86509
H  -7.51283  2.46505  0.50807
C  -7.00687  0.44845 -0.16900
H  -7.10558 -0.10329  0.78510
H  -8.00928  0.38944 -0.64252
C   6.63877 -1.91400  0.10776
H   6.40254 -2.44081 -0.83623
H   7.51612 -2.44968  0.52747
C   7.00970 -0.43787 -0.16183
H   7.12328  0.11804  0.78811
H   8.00668 -0.38607 -0.64771
Na -0.30114 -1.74514  0.14132
Na  0.32006  1.76161  0.14904
184
A-Na∙C6H6
Na  0.46640  1.21693  0.65173
Na -0.40514 -2.19679 -0.12132
Si -5.16305  1.63244  1.92062
Si -5.94886 -0.41603 -1.35866
Al -2.93288 -0.27455  0.19326
N  -3.55866  1.26079  1.20610
N  -4.38858 -1.08191 -0.77252
C  -2.46618  2.12196  1.52849
C  -2.06466  3.14813  0.60398
C  -0.90619  3.91197  0.86106
H  -0.60111  4.68459  0.14626
C  -0.14627  3.72137  2.02651
H   0.75181  4.31943  2.20587
C  -0.55773  2.75165  2.95433
H   0.01890  2.61418  3.87685
C  -1.70131  1.95274  2.73504
C  -2.88657  3.44352 -0.65075
H  -3.81064  2.84685 -0.55895
C  -3.28205  4.93324 -0.75106
H  -3.80059  5.27573  0.16039
H  -3.95868  5.09077 -1.60928
H  -2.40162  5.58346 -0.90045
C  -2.16128  2.98385 -1.93367
H  -1.20271  3.51840 -2.06231
H  -2.77873  3.18045 -2.82809
H  -1.94466  1.89985 -1.90282
C  -2.08921  0.92840  3.80090
H  -2.99149  0.41467  3.43203
C  -2.42646  1.59924  5.15197
H  -1.54723  2.11473  5.57837
H  -2.75371  0.84154  5.88572
H  -3.23289  2.34422  5.05040
C  -0.99847 -0.14476  3.98942
H  -0.80253 -0.67083  3.03909
H  -1.31445 -0.89733  4.73317
H  -0.04734  0.29306  4.34286
C  -5.68428  0.34906  3.23965
H  -6.75609  0.46746  3.48023
H  -5.11767  0.46267  4.17847
H  -5.53486 -0.68269  2.87828
C  -5.12107  3.36382  2.72181
H  -5.02485  4.15205  1.95565
H  -4.28378  3.48442  3.42783
H  -6.06042  3.54440  3.27329
C  -5.70647  0.97449 -2.64997
H  -6.66648  1.48759 -2.83989
H  -5.34041  0.58327 -3.61320
H  -4.98578  1.73220 -2.29867
C  -6.99094 -1.80171 -2.15366
H  -7.30584 -2.54618 -1.40303
H  -6.44087 -2.34044 -2.94185
H  -7.90208 -1.37114 -2.60510
C  -4.05663 -2.41102 -1.21151
C  -3.40554 -2.64281 -2.46932
C  -3.07979 -3.96084 -2.85041
H  -2.59349 -4.12942 -3.81907
C  -3.37978 -5.05746 -2.03338
H  -3.13271 -6.07519 -2.35587
C  -4.01251 -4.83501 -0.80343
H  -4.25518 -5.69040 -0.16201
C  -4.35948 -3.53829 -0.37742
C  -3.08308 -1.50346 -3.43869
H  -3.42190 -0.57041 -2.95847
C  -3.83848 -1.65958 -4.77876
H  -3.51767 -2.56799 -5.31954
H  -3.64373 -0.79482 -5.43805
H  -4.92794 -1.73331 -4.62547
C  -1.56808 -1.36409 -3.69738
H  -1.02563 -1.12996 -2.76331
H  -1.36574 -0.54487 -4.41012
H  -1.13926 -2.28936 -4.12162
C  -5.05168 -3.35948  0.97449
H  -5.43189 -2.32303  0.99521
C  -6.24976 -4.31206  1.17341
H  -6.97456 -4.22926  0.34596
H  -6.77606 -4.07399  2.11443
H  -5.93393 -5.36884  1.23549
C  -4.04164 -3.50330  2.13556
H  -4.53364 -3.34986  3.11301
H  -3.22617 -2.76136  2.04174
H  -3.58355 -4.50921  2.13868
Si  5.04468 -3.40614  0.90479
Si  5.86157 -0.07189 -1.06861
Al  2.82574 -0.94769  0.19477
N   3.44469 -2.77818  0.39922
N   4.27230  0.22630 -0.28871
C   2.34839 -3.66512  0.17777
C   1.56069 -4.18183  1.26478
C   0.36089 -4.87195  0.99018
H  -0.24518 -5.23970  1.82619
C  -0.07682 -5.10021 -0.32492
H  -1.02663 -5.60748 -0.51890
C   0.72729 -4.66484 -1.38933
H   0.41046 -4.87209 -2.41805
C   1.93906 -3.97502 -1.16613
C   1.97752 -3.98341  2.72134
H   3.00810 -3.59573  2.70592
C   1.96986 -5.30233  3.52516
H   2.57052 -6.08664  3.03444
H   2.38539 -5.13504  4.53421
H   0.94714 -5.69875  3.65559
C   1.10957 -2.91735  3.42052
H   0.04712 -3.22085  3.44550
H   1.43892 -2.76195  4.46330
H   1.17922 -1.94990  2.89283
C   2.81880 -3.62032 -2.36513
H   3.71204 -3.11879 -1.95420
C   3.28495 -4.89473 -3.10646
H   2.43438 -5.43410 -3.56039
H   3.98608 -4.63355 -3.91850
H   3.79670 -5.59361 -2.42359
C   2.13404 -2.64157 -3.34110
H   1.85790 -1.69932 -2.83380
H   2.80645 -2.39084 -4.18043
H   1.21314 -3.07531 -3.77033
C   5.02047 -5.31222  0.88729
H   5.98593 -5.70336  1.25310
H   4.22427 -5.72772  1.52564
H   4.86529 -5.69949 -0.13408
C   5.54601 -2.79188  2.64657
H   5.37509 -1.70690  2.75149
H   4.99002 -3.29799  3.45289
H   6.62174 -2.97818  2.81639
C   6.88838  1.53567 -1.07716
H   7.81476  1.38513 -1.65888
H   6.33697  2.37746 -1.52688
H   7.17706  1.83568 -0.05571
C   5.69916 -0.67673 -2.87645
H   4.99448 -1.52043 -2.96504
H   5.35363  0.12274 -3.55156
H   6.68212 -1.02280 -3.24404
C   3.87614  1.59642 -0.11112
C   4.12543  2.25989  1.13709
C   3.69133  3.58745  1.32100
H   3.89209  4.08597  2.27672
C   3.01990  4.28704  0.30971
H   2.69749  5.32279  0.46137
C   2.77402  3.64556 -0.91046
H   2.26191  4.19621 -1.70856
C   3.19110  2.31829 -1.14724
C   4.84998  1.54886  2.28085
H   5.28723  0.63118  1.84988
C   5.99556  2.38804  2.88589
H   5.62036  3.28840  3.40458
H   6.55377  1.79310  3.62982
H   6.70646  2.72183  2.11134
C   3.85512  1.11375  3.38093
H   3.07681  0.44425  2.96844
H   4.37249  0.57499  4.19498
H   3.34644  1.99012  3.82265
C   2.94393  1.71444 -2.53152
H   3.32406  0.67979 -2.50226
C   3.71882  2.48432 -3.62650
H   4.79758  2.53305 -3.40288
H   3.59388  1.99538 -4.60911
H   3.35282  3.52232 -3.72175
C   1.44522  1.64610 -2.89245
H   1.30491  1.21830 -3.90085
H   0.89199  1.00110 -2.18473
H   0.97536  2.64555 -2.88768
C   6.91307 -1.38697 -0.16510
H   7.04441 -1.08383  0.89090
H   7.91788 -1.27590 -0.62426
C   6.45822 -2.86162 -0.26092
H   6.19721 -3.12749 -1.30280
H   7.30246 -3.53120  0.00683
C  -7.02652  0.33028  0.03253
H  -7.16873 -0.42679  0.82693
H  -8.02518  0.44763 -0.43807
C  -6.57208  1.67880  0.63310
H  -6.31023  2.39795 -0.16624
H  -7.41513  2.14998  1.18128
C   1.84442  7.77654 -2.34833
C   0.45917  7.80716 -2.58048
C  -0.42182  8.13111 -1.53425
C   0.08255  8.42292 -0.25541
C   1.46830  8.39344 -0.02352
C   2.34940  8.07059 -1.06987
H   2.53195  7.53053 -3.16459
H   0.06577  7.58439 -3.57814
H  -1.50113  8.16378 -1.71746
H  -0.60389  8.67920  0.55856
H   1.86210  8.62922  0.97104
H   3.42976  8.05348 -0.89120
184
B-Na
Na  1.23381  1.55720  1.17287
Na  0.95814 -1.65515  0.15801
Al -3.79132  0.15173  0.17375
Al  3.79721 -0.06560 -0.03298
N  -4.44339  1.42451 -1.00794
N  -4.77256 -1.40907  0.43972
N   5.07076  1.32575  0.38871
N   4.57756 -1.60827 -0.92090
C  -3.99824  2.78341 -0.74727
C  -4.64805  3.56390  0.26284
C  -4.19315  4.87087  0.52425
H  -4.68744  5.45983  1.30497
C  -3.12808  5.43244 -0.18765
H  -2.79319  6.45305  0.02697
C  -2.49805  4.67198 -1.17819
H  -1.65857  5.10436 -1.73477
C  -2.90875  3.35713 -1.47456
C  -5.79892  3.01247  1.10625
H  -6.12856  2.07325  0.62804
C  -7.01614  3.96169  1.15857
H  -6.78465  4.89600  1.69979
H  -7.85593  3.47874  1.68834
H  -7.35970  4.23853  0.14801
C  -5.32175  2.67372  2.53860
H  -4.47398  1.96583  2.54061
H  -6.14200  2.23279  3.13307
H  -4.97733  3.58347  3.06170
C  -2.12775  2.57509 -2.53034
H  -2.67493  1.63722 -2.71428
C  -0.72549  2.18867 -2.00828
H  -0.12536  3.09057 -1.78878
H  -0.17637  1.59374 -2.75965
H  -0.80059  1.59873 -1.07661
C  -2.01141  3.33708 -3.86870
H  -2.99780  3.65703 -4.24524
H  -1.53902  2.69992 -4.63706
H  -1.38864  4.24375 -3.76859
C  -6.62995  2.77477 -2.59143
H  -7.22231  2.71186 -3.52094
H  -6.01091  3.68486 -2.64228
H  -7.33333  2.89160 -1.75025
C  -4.72295  0.86844 -4.08231
H  -3.99786  0.03937 -4.01739
H  -4.20441  1.74618 -4.49762
H  -5.50244  0.56949 -4.80685
C  -3.96156 -2.58740  0.66366
C  -3.74658 -3.13184  1.97160
C  -2.92629 -4.26805  2.11844
H  -2.76801 -4.67648  3.12309
C  -2.30474 -4.88039  1.02535
H  -1.67616 -5.76652  1.16742
C  -2.51256 -4.35080 -0.25345
H  -2.04359 -4.83178 -1.11996
C  -3.33460 -3.22531 -0.45743
C  -4.36701 -2.53708  3.23617
H  -4.90848 -1.62470  2.93651
C  -5.37493 -3.52154  3.87566
H  -6.15289 -3.84305  3.16287
H  -5.87412 -3.05863  4.74562
H  -4.86236 -4.43177  4.23516
C  -3.30391 -2.12452  4.28006
H  -2.75128 -3.00271  4.66048
H  -3.79141 -1.64388  5.14672
H  -2.56901 -1.41860  3.86109
C  -3.50998 -2.70041 -1.88224
H  -4.33728 -1.97079 -1.85302
C  -2.24092 -1.95151 -2.34913
H  -1.36956 -2.63199 -2.35886
H  -1.99054 -1.10706 -1.67715
H  -2.36268 -1.54375 -3.36848
C  -3.89552 -3.80120 -2.89328
H  -3.08492 -4.53825 -3.03416
H  -4.10933 -3.35764 -3.88153
H  -4.79213 -4.35125 -2.56237
C  -7.36892 -1.08062  2.16452
H  -6.97175 -0.11852  2.53213
H  -7.23919 -1.82970  2.95953
H  -8.45444 -0.94797  2.00328
C  -7.02920 -3.35225  0.05463
H  -8.11375 -3.50709  0.18886
H  -6.49916 -4.08353  0.68621
H  -6.78205 -3.57953 -0.99647
C   4.32203  2.44932  0.87370
C   3.95379  2.56194  2.25891
C   3.05057  3.57212  2.65666
H   2.76574  3.64549  3.71269
C   2.51277  4.48343  1.73540
H   1.80341  5.25099  2.06251
C   2.92084  4.41463  0.39506
H   2.53091  5.14598 -0.32244
C   3.82939  3.43238 -0.04989
C   4.54902  1.64524  3.32967
H   5.12402  0.86966  2.79770
C   5.52175  2.43160  4.24063
H   6.31862  2.92567  3.66037
H   5.99942  1.75661  4.97294
H   4.98797  3.21597  4.80680
C   3.48762  0.92809  4.18884
H   2.87993  1.64153  4.77375
H   3.97526  0.24633  4.90772
H   2.79625  0.33162  3.56910
C   4.27395  3.43917 -1.51324
H   5.08605  2.69603 -1.59579
C   4.83102  4.81361 -1.94546
H   4.04750  5.59231 -1.94776
H   5.23873  4.75618 -2.96991
H   5.63678  5.15477 -1.27390
C   3.14209  2.99007 -2.46145
H   2.77729  1.98194 -2.19346
H   3.49224  2.96335 -3.50877
H   2.28118  3.68077 -2.41156
C   7.47719  3.15243  0.70112
H   8.57813  3.15590  0.79127
H   7.06286  3.60156  1.61861
H   7.20872  3.80763 -0.14445
C   7.57291  0.29539  1.83889
H   7.05895 -0.67754  1.91702
H   7.47833  0.80100  2.81427
H   8.64655  0.09773  1.66969
C   3.61917 -2.66587 -0.91307
C   2.67246 -2.81089 -1.98999
C   1.61658 -3.74098 -1.86942
H   0.89975 -3.84020 -2.69287
C   1.46367 -4.54254 -0.72694
H   0.63038 -5.24770 -0.64888
C   2.40337 -4.43079  0.30815
H   2.30218 -5.06637  1.19558
C   3.48375 -3.52527  0.23273
C   2.74557 -1.95628 -3.25775
H   3.69949 -1.40571 -3.21294
C   1.61344 -0.90558 -3.30287
H   0.61880 -1.38767 -3.32387
H   1.69790 -0.27732 -4.20721
H   1.65646 -0.23756 -2.42242
C   2.72833 -2.80996 -4.54532
H   3.51226 -3.58399 -4.53352
H   2.89231 -2.16875 -5.42909
H   1.75662 -3.31592 -4.68718
C   4.48852 -3.49119  1.38447
H   5.26040 -2.75433  1.10630
C   3.84413 -3.01999  2.70659
H   3.41312 -2.00808  2.59974
H   4.59465 -2.98564  3.51576
H   3.03667 -3.70165  3.03069
C   5.17702 -4.86243  1.57134
H   4.45904 -5.63777  1.89364
H   5.96269 -4.79624  2.34398
H   5.64523 -5.21141  0.63553
C   7.49226 -2.62335 -0.59957
H   8.46349 -2.62867 -1.12735
H   7.22862 -3.67348 -0.38759
H   7.63901 -2.10848  0.36249
C   6.09075 -2.89063 -3.26674
H   5.60679 -2.38582 -4.11813
H   5.54947 -3.83237 -3.07333
H   7.11771 -3.15574 -3.57491
C  -1.14037 -0.64115  1.50479
C  -0.31127 -0.51175  2.64044
C  -0.20581  0.71139  3.34766
C  -0.77903  1.87914  2.73078
C  -2.26497  0.39910  1.41948
C  -1.61768  1.76824  1.63202
H   0.30479 -1.36617  2.96940
H   0.41702  0.79510  4.24179
H  -0.46731  2.87772  3.07753
H  -2.90730  0.22308  2.34633
H  -1.97124  2.66195  1.10885
H  -1.34372 -1.65145  1.11706
Si -6.56484 -1.56024  0.49825
Si -5.56998  1.20557 -2.40245
Si  6.85996  1.36934  0.42300
Si  6.17556 -1.79228 -1.70616
C   6.74992 -0.04355 -2.22908
H   5.83930  0.52359 -2.50197
H   7.30530 -0.17867 -3.17950
C   7.61549  0.77876 -1.24610
H   8.53701  0.21748 -0.99796
H   7.96580  1.69896 -1.75551
C  -6.74090 -0.27859 -2.14594
H  -6.22937 -1.21844 -2.42639
H  -7.50965 -0.13025 -2.93217
C  -7.39894 -0.38429 -0.75445
H  -7.52381  0.61290 -0.29063
H  -8.42979 -0.78585 -0.83775
184
TS(B-C)-Na
Na -0.76462  2.12650 -0.88885
Na -0.87969 -1.39525 -0.38708
Al  3.83009 -0.09151 -0.27810
Al -3.66672  0.11367  0.06817
N   5.07420  0.73045  0.84415
N   3.95571 -1.92357 -0.70614
N  -4.59095  1.78060 -0.29478
N  -4.83698 -1.23005  0.80688
C   5.07654  2.18090  0.75963
C   5.77250  2.84194 -0.30655
C   5.72508  4.24733 -0.39499
H   6.25324  4.74248 -1.21799
C   5.03002  5.02288  0.53730
H   5.01080  6.11465  0.45022
C   4.36639  4.38115  1.58766
H   3.82171  4.98124  2.32607
C   4.37287  2.97819  1.72086
C   6.58273  2.09473 -1.36955
H   6.53313  1.02010 -1.11965
C   8.07031  2.51957 -1.36225
H   8.18615  3.57366 -1.67143
H   8.65052  1.90360 -2.07211
H   8.52432  2.41617 -0.36367
C   5.99388  2.28275 -2.78681
H   4.94464  1.94460 -2.83279
H   6.57678  1.70426 -3.52604
H   6.02575  3.34337 -3.09438
C   3.59620  2.37312  2.89230
H   3.76837  1.28536  2.87097
C   2.07276  2.59997  2.75732
H   1.82873  3.67779  2.75624
H   1.53520  2.13483  3.60299
H   1.68570  2.16743  1.81929
C   4.09020  2.91966  4.25136
H   5.18204  2.81191  4.36451
H   3.60162  2.38761  5.08699
H   3.85476  3.99308  4.36299
C   7.81288  1.00526  2.09886
H   8.41867  0.66787  2.95790
H   7.58993  2.07548  2.23865
H   8.42890  0.90255  1.19055
C   5.60962 -0.31328  3.77365
H   4.63553 -0.82961  3.80490
H   5.52474  0.61533  4.35816
H   6.34244 -0.96246  4.28776
C   2.72746 -2.65620 -0.64949
C   2.09961 -3.20985 -1.82321
C   0.86144 -3.87343 -1.70336
H   0.40082 -4.29413 -2.60470
C   0.20383 -4.01495 -0.47216
H  -0.75260 -4.54429 -0.39680
C   0.81739 -3.48760  0.67615
H   0.33365 -3.62929  1.65043
C   2.06503 -2.83134  0.61608
C   2.71561 -3.11377 -3.22126
H   3.59394 -2.45458 -3.14312
C   3.17455 -4.50386 -3.72378
H   3.88656 -4.98506 -3.03443
H   3.66016 -4.41703 -4.71202
H   2.31125 -5.18390 -3.83798
C   1.76764 -2.48029 -4.26541
H   0.85308 -3.08291 -4.41136
H   2.27687 -2.41848 -5.24303
H   1.47299 -1.46048 -3.97594
C   2.69218 -2.36408  1.92959
H   3.68674 -1.95225  1.68316
C   1.86499 -1.24677  2.60069
H   0.85953 -1.60660  2.87940
H   1.74318 -0.37713  1.92981
H   2.35479 -0.89147  3.52395
C   2.92177 -3.54357  2.90220
H   1.96735 -3.99511  3.22651
H   3.45049 -3.19870  3.80797
H   3.52587 -4.33764  2.43250
C   6.08426 -2.57342 -2.93888
H   5.89312 -1.55708 -3.32435
H   5.61899 -3.29628 -3.62587
H   7.17654 -2.73848 -2.97231
C   5.39420 -4.55848 -0.59540
H   6.19951 -5.14926 -1.06481
H   4.42997 -5.01562 -0.86974
H   5.50427 -4.64987  0.49911
C  -3.68120  2.83428 -0.62228
C  -3.33296  3.12514 -1.98892
C  -2.39429  4.14171 -2.26860
H  -2.13563  4.35446 -3.31185
C  -1.78203  4.88231 -1.24577
H  -1.05411  5.66426 -1.48456
C  -2.12055  4.60675  0.08753
H  -1.65538  5.19063  0.89023
C  -3.06505  3.61119  0.42092
C  -3.95280  2.35909 -3.15994
H  -4.71347  1.68849 -2.73078
C  -4.64848  3.29657 -4.17200
H  -5.40654  3.93410 -3.68732
H  -5.15194  2.70506 -4.95671
H  -3.92567  3.96249 -4.67619
C  -2.91822  1.46663 -3.87954
H  -2.08628  2.06209 -4.29566
H  -3.39236  0.91861 -4.71289
H  -2.48981  0.72116 -3.18594
C  -3.42589  3.40537  1.89282
H  -4.25837  2.68104  1.91003
C  -3.91385  4.71033  2.56090
H  -3.11192  5.46780  2.61883
H  -4.25094  4.50813  3.59245
H  -4.75669  5.15831  2.00828
C  -2.25300  2.79221  2.68953
H  -1.95440  1.81512  2.26686
H  -2.53620  2.63182  3.74485
H  -1.36760  3.45368  2.67782
C  -6.57586  4.05526 -0.68436
H  -7.65519  4.27927 -0.75843
H  -6.09168  4.42034 -1.60440
H  -6.17030  4.63683  0.16058
C  -7.16528  1.29395 -1.90328
H  -6.78761  0.26598 -2.03230
H  -6.97921  1.83841 -2.84432
H  -8.25940  1.23885 -1.76372
C  -4.25629 -2.54619  0.78448
C  -3.53874 -3.04866  1.92541
C  -2.96223 -4.33319  1.87160
H  -2.42642 -4.71431  2.74842
C  -3.07306 -5.14300  0.73327
H  -2.63242 -6.14609  0.72056
C  -3.76327 -4.65483 -0.38215
H  -3.85397 -5.28410 -1.27529
C  -4.35967 -3.37702 -0.38102
C  -3.36854 -2.22163  3.20343
H  -4.10561 -1.40309  3.15593
C  -1.97121 -1.56830  3.26554
H  -1.18192 -2.34198  3.26745
H  -1.85349 -0.96526  4.18364
H  -1.80631 -0.90048  2.39902
C  -3.61772 -3.03147  4.49488
H  -4.58340 -3.56073  4.46891
H  -3.61818 -2.35854  5.37037
H  -2.82631 -3.78257  4.66785
C  -5.10505 -2.91859 -1.63610
H  -5.63451 -1.98809 -1.36868
C  -4.12342 -2.58484 -2.78274
H  -3.43027 -1.77554 -2.48551
H  -4.66704 -2.25089 -3.68460
H  -3.51894 -3.46781 -3.05960
C  -6.15508 -3.94649 -2.11216
H  -5.68410 -4.87828 -2.47284
H  -6.74529 -3.53319 -2.94864
H  -6.85298 -4.21859 -1.30296
C  -7.89441 -1.55311  0.32192
H  -8.86442 -1.35522  0.81381
H  -7.86369 -2.62975  0.08329
H  -7.87896 -0.99438 -0.62550
C  -6.74615 -2.26031  3.00743
H  -6.23634 -1.91503  3.92076
H  -6.40830 -3.28712  2.79054
H  -7.82817 -2.30415  3.22546
C   1.23995  0.23245 -1.82083
C   0.66443  0.91310 -2.91404
C   0.84226  2.30271 -3.08616
C   1.48962  3.01349 -2.03154
C   2.31896  0.88337 -1.03861
C   2.08332  2.34858 -0.95906
H   0.02273  0.36084 -3.61506
H   0.40878  2.83000 -3.94057
H   1.47743  4.11218 -2.03366
H   3.47523  0.77922 -1.83844
H   2.57147  2.94201 -0.18084
H   1.17314 -0.86335 -1.80791
Si -6.34080  2.18098 -0.41928
Si -6.48059 -1.09042  1.52082
Si  5.51328 -2.72936 -1.11974
Si  6.22816 -0.04260  1.98324
C  -7.28620  1.75501  1.19712
H  -8.30906  1.45578  0.89632
H  -7.41057  2.71547  1.73647
C  -6.69184  0.70064  2.15592
H  -5.69833  1.02894  2.51708
H  -7.32390  0.62987  3.06421
C   6.69909 -1.79254  1.38444
H   5.95052 -2.52148  1.75020
H   7.62084 -2.02475  1.95550
C   6.94288 -1.94382 -0.13278
H   7.23768 -0.98464 -0.59917
H   7.79364 -2.62800 -0.32997
184
C-Na
Na  0.98827  1.98091  0.82636
Na  1.07212 -2.09190  0.04927
Al -4.37244  0.16891  0.71170
Al  3.65867  0.02619 -0.01616
N  -4.74577  1.01955 -0.99305
N  -4.34702 -1.77227  0.72517
N   4.76775  1.54325  0.45376
N   4.65922 -1.39939 -0.85629
C  -4.49263  2.43679 -1.01848
C  -5.39385  3.38187 -0.40788
C  -5.06914  4.75443 -0.40732
H  -5.76380  5.45751  0.06738
C  -3.89852  5.24535 -0.99306
H  -3.67561  6.31811 -0.98420
C  -3.02551  4.33781 -1.60019
H  -2.10725  4.70978 -2.07224
C  -3.29751  2.95652 -1.62612
C  -6.70831  2.98183  0.27238
H  -6.83358  1.89508  0.12865
C  -7.92856  3.71264 -0.33758
H  -7.89637  4.79648 -0.12476
H  -8.86402  3.32351  0.10279
H  -7.98690  3.58919 -1.42994
C  -6.66948  3.25139  1.79498
H  -5.86407  2.68007  2.28159
H  -7.62316  2.94623  2.26201
H  -6.52279  4.32686  2.00549
C  -2.26751  2.04496 -2.29293
H  -2.70081  1.03135 -2.30146
C  -0.96035  1.98360 -1.46359
H  -0.51751  2.99533 -1.37553
H  -0.21478  1.32484 -1.94850
H  -1.19683  1.59619 -0.45583
C  -1.94555  2.46648 -3.74285
H  -2.86183  2.56892 -4.34623
H  -1.29385  1.72087 -4.23260
H  -1.41998  3.43803 -3.77722
C  -7.07717  1.44192 -2.93501
H  -7.46774  1.07375 -3.90036
H  -6.74169  2.48190 -3.08235
H  -7.91087  1.45022 -2.21448
C  -4.62740 -0.00403 -3.94708
H  -3.74037 -0.63299 -3.76458
H  -4.29091  0.93039 -4.42479
H  -5.26648 -0.53361 -4.67740
C  -3.19779 -2.56722  0.94184
C  -2.82306 -3.04052  2.25488
C  -1.65462 -3.80734  2.42633
H  -1.39320 -4.15279  3.43369
C  -0.82985 -4.15833  1.34828
H   0.04028 -4.80945  1.49434
C  -1.19191 -3.71750  0.06344
H  -0.60964 -4.06042 -0.80425
C  -2.33842 -2.92499 -0.15644
C  -3.66499 -2.73984  3.49535
H  -4.48069 -2.07188  3.17443
C  -4.28291 -4.03684  4.06893
H  -4.86829 -4.58374  3.31131
H  -4.95022 -3.80740  4.91856
H  -3.49729 -4.72082  4.43879
C  -2.87148 -2.00342  4.59828
H  -2.03675 -2.61797  4.98297
H  -3.53374 -1.77744  5.45237
H  -2.45606 -1.05215  4.23015
C  -2.65708 -2.50329 -1.58746
H  -3.49997 -1.79513 -1.52511
C  -1.46626 -1.78078 -2.24761
H  -0.60149 -2.46049 -2.37359
H  -1.14855 -0.90318 -1.65590
H  -1.72776 -1.41506 -3.25610
C  -3.09397 -3.70593 -2.45419
H  -2.27452 -4.44105 -2.55917
H  -3.38156 -3.37435 -3.46754
H  -3.95394 -4.22917 -2.00693
C  -6.97066 -2.31042  2.41725
H  -6.87566 -1.28847  2.81900
H  -6.65673 -3.02813  3.19095
H  -8.04089 -2.49406  2.20887
C  -5.93419 -4.30889  0.28964
H  -6.87863 -4.80868  0.56686
H  -5.11006 -4.83880  0.79650
H  -5.79593 -4.43534 -0.79756
C   3.93756  2.64676  0.83205
C   3.53966  2.85044  2.19989
C   2.60966  3.86618  2.50968
H   2.31215  4.01383  3.55422
C   2.06138  4.69367  1.51698
H   1.33305  5.46844  1.77746
C   2.48397  4.53020  0.18839
H   2.08978  5.19917 -0.58526
C   3.42988  3.54447 -0.17078
C   4.11323  2.00508  3.33881
H   4.85253  1.32770  2.88430
C   4.83590  2.87543  4.39182
H   5.62144  3.50113  3.93649
H   5.30967  2.23602  5.15710
H   4.13430  3.54971  4.91448
C   3.04835  1.11667  4.01607
H   2.25049  1.71938  4.48589
H   3.50636  0.49967  4.80884
H   2.58194  0.43415  3.28359
C   3.91791  3.48109 -1.61919
H   4.74660  2.75225 -1.63547
C   4.46450  4.84321 -2.10322
H   3.66759  5.60473 -2.17325
H   4.90828  4.73934 -3.10847
H   5.24106  5.23489 -1.42509
C   2.82612  2.96511 -2.58045
H   2.48444  1.95498 -2.29087
H   3.20859  2.90994 -3.61482
H   1.94522  3.63217 -2.58539
C   6.96567  3.57572  0.96758
H   8.05694  3.68208  1.10194
H   6.47592  3.95862  1.87760
H   6.66753  4.22412  0.12679
C   7.24440  0.72935  2.09141
H   6.75724 -0.25547  2.18654
H   7.10743  1.26215  3.04753
H   8.32784  0.55930  1.96126
C   3.85106 -2.57039 -1.00081
C   3.08046 -2.78693 -2.20003
C   2.21149 -3.89639 -2.27592
H   1.63038 -4.05532 -3.19113
C   2.08486 -4.80999 -1.21769
H   1.41208 -5.66967 -1.30296
C   2.84455 -4.61346 -0.05596
H   2.76395 -5.33344  0.76671
C   3.72984 -3.51999  0.07304
C   3.17179 -1.84053 -3.40058
H   4.05250 -1.20018 -3.22865
C   1.94412 -0.90806 -3.49423
H   1.02012 -1.48206 -3.68231
H   2.06449 -0.18749 -4.32200
H   1.80784 -0.33279 -2.55946
C   3.36184 -2.58917 -4.73859
H   4.20517 -3.29687 -4.69894
H   3.55649 -1.86733 -5.55080
H   2.45773 -3.15642 -5.02262
C   4.55175 -3.39276  1.35705
H   5.23847 -2.54285  1.20728
C   3.66457 -3.07010  2.58055
H   3.12520 -2.11421  2.44090
H   4.27586 -2.97708  3.49534
H   2.91716 -3.86454  2.75950
C   5.40032 -4.65663  1.62302
H   4.76839 -5.53486  1.84540
H   6.06235 -4.49827  2.49182
H   6.03004 -4.91191  0.75446
C   7.62058 -2.11993 -0.25523
H   8.63400 -2.00907 -0.68248
H   7.45756 -3.19643 -0.07772
H   7.61170 -1.60926  0.71924
C   6.50881 -2.56318 -3.02440
H   6.09355 -2.11038 -3.93848
H   6.02096 -3.54049 -2.87192
H   7.58204 -2.75224 -3.20406
C  -1.55263  0.21448  2.02683
C  -0.54494  0.78610  2.83502
C  -0.59930  2.15542  3.16447
C  -1.65864  2.93509  2.66160
C  -2.66658  0.95329  1.54552
C  -2.66613  2.33677  1.88306
H   0.24976  0.15487  3.25260
H   0.15188  2.59843  3.82763
H  -1.71839  4.00180  2.90865
H  -5.57034  0.51857  1.74819
H  -3.48921  2.97393  1.53919
H  -1.49547 -0.86213  1.82407
Si -5.65010  0.31389 -2.35489
Si -6.00226 -2.46125  0.77490
Si  6.54728  1.74784  0.62560
Si  6.34133 -1.43339 -1.49486
C   6.79247  0.34935 -2.01772
H   5.85932  0.81716 -2.38550
H   7.44187  0.25071 -2.91099
C   7.48028  1.27039 -0.98515
H   8.44512  0.82735 -0.67096
H   7.74703  2.22953 -1.47252
C  -6.41230 -1.38485 -1.91107
H  -5.66133 -2.17807 -2.08602
H  -7.17068 -1.53398 -2.70666
C  -7.06217 -1.52649 -0.51187
H  -7.34932 -0.54494 -0.08964
H  -8.00764 -2.10310 -0.57266
196
C-Na∙C6H6
Na -3.30878  3.08329  0.05045
Na  0.82713 -1.52643  0.36231
Si -4.58111 -3.54858  1.36642
Al -2.88628 -0.97114  0.10525
Al  3.52914  0.02565 -0.00026
Si  6.27341 -0.52394 -1.96436
Si -5.16946 -1.80428 -2.10630
Si  6.12933  1.86404  1.12927
N   4.40742  1.61898  0.67871
N  -4.35956 -0.56977 -1.07899
N  -3.08873 -2.62793  1.03918
N   4.79476 -0.99385 -1.06725
C  -4.61740  0.79334 -1.39419
C   3.17923  3.70304  0.11301
C  -1.82583 -3.08758  1.54513
C  -1.42352  1.41412  1.23463
H  -0.63573  1.10122  0.53400
C   3.52852  2.68572  1.06248
C   2.99078  2.77942  2.39020
C   4.33686 -2.34023 -1.27544
C   3.50307 -2.68403 -2.39210
C  -1.63866  5.94736 -1.55333
C  -2.63445  0.67032  1.29780
C  -5.71600  1.50853 -0.78217
C  -1.33508 -2.65670  2.82779
C  -3.79380  1.50838 -2.34053
C  -4.08130  2.85746 -2.64892
H  -3.45571  3.37831 -3.38300
C   1.85646  4.87805  1.80995
H   1.24551  5.73877  2.10618
C  -6.65414  0.84619  0.23020
H  -6.13410 -0.06323  0.58115
C   2.17628  3.87617  2.73629
H   1.79424  3.94954  3.76222
C   3.69247  3.64205 -1.32484
H   4.51164  2.90180 -1.32587
C   3.10432 -1.65635 -3.45392
H   3.55806 -0.69739 -3.15354
C   2.35004  4.77244  0.50244
H   2.11332  5.55690 -0.22653
C   3.05038 -4.01077 -2.53971
H   2.42401 -4.26446 -3.40373
C   5.91864  0.73705 -3.36103
H   5.38640  0.27406 -4.20816
H   6.86783  1.15058 -3.74735
H   5.30753  1.58177 -3.00098
C  -0.99111 -3.95486  0.75587
C  -1.52182  5.57886 -0.19975
H  -0.61345  5.07806  0.15573
C   4.68946 -3.37300 -0.34392
C  -0.02981 -3.01238  3.23023
H   0.33786 -2.66982  4.20357
C  -2.20781 -1.87833  3.81509
H  -3.07799 -1.50692  3.24795
C  -2.61487  0.84827 -3.06050
H  -2.54440 -0.18687 -2.68681
C  -5.78075 -2.57214  2.49112
H  -5.35555 -2.42697  3.49826
H  -6.73702 -3.11411  2.60255
H  -6.01150 -1.57605  2.07620
C  -5.15890  3.53776 -2.06126
H  -5.37376  4.57723 -2.32724
C  -5.95955  2.85535 -1.13124
H  -6.80875  3.37656 -0.67502
C  -4.16591 -5.20560  2.21923
H  -3.88448 -5.96979  1.47544
H  -5.05165 -5.58099  2.76076
H  -3.33655 -5.12168  2.93910
C  -1.16462  2.53407  2.05609
H  -0.19938  3.05065  1.99414
C   3.38309 -5.01056 -1.61673
H   3.02694 -6.03735 -1.75518
C  -3.91252 -2.85987 -3.07170
H  -3.13931 -3.29030 -2.41851
H  -3.40379 -2.25822 -3.84352
H  -4.42819 -3.69430 -3.58021
C  -3.58269  1.13061  2.25216
H  -4.52343  0.58132  2.37612
C  -2.72594 -2.81308  4.93595
H  -1.88478 -3.22924  5.51905
H  -3.30545 -3.66018  4.53571
H  -3.37526 -2.25573  5.63500
C  -0.65908 -4.12231 -1.77113
H   0.40114 -4.41550 -1.67814
H  -0.70560 -3.02681 -1.89429
H  -1.04858 -4.58132 -2.69749
C   3.26902  1.71584  3.45341
H   3.95926  0.98573  2.99883
C   7.08957 -2.06191 -2.74833
H   7.49031 -2.73809 -1.97423
H   7.93133 -1.74897 -3.39129
H   6.38754 -2.64684 -3.36369
C  -2.14007  2.95888  2.97779
H  -1.94292  3.81235  3.63639
C   4.19832 -4.68008 -0.52685
H   4.47619 -5.45961  0.19283
C  -5.54481 -4.04989 -0.21462
H  -4.85759 -4.64212 -0.84939
H  -6.29017 -4.78430  0.15827
C   0.80543 -3.79581  2.42305
H   1.82015 -4.04651  2.74735
C   0.31023 -4.27435  1.20075
H   0.94873 -4.91275  0.57910
C   1.57726 -1.44139 -3.51805
H   1.32395 -0.68526 -4.28393
H   1.18822 -1.07939 -2.54961
H   1.04227 -2.37257 -3.77766
C  -6.97465  1.74748  1.44557
H  -6.06890  2.18171  1.89914
H  -7.49495  1.16118  2.22263
H  -7.64702  2.57981  1.17000
C   7.61916  0.26790 -0.86236
H   7.85274 -0.42143 -0.02869
H   8.52669  0.26884 -1.50231
C   4.80870 -3.08063  2.17567
H   3.99289 -2.33533  2.14336
H   5.46563 -2.83634  3.03010
H   4.35693 -4.07123  2.36911
C   3.64383 -2.03166 -4.85347
H   3.20549 -2.97986 -5.21347
H   4.73957 -2.15379 -4.84905
H   3.39110 -1.24836 -5.59082
C  -2.77890  6.63741 -2.00002
H  -2.86081  6.93543 -3.05052
C   5.60114 -3.08627  0.84953
H   5.99802 -2.06750  0.69636
C  -6.26567 -2.97524 -1.06140
H  -6.92572 -2.36035 -0.42115
H  -6.94247 -3.46918 -1.78974
C   6.70244  0.62454  2.46811
H   6.24310  0.83986  3.44693
H   7.79925  0.67178  2.59300
H   6.44037 -0.41132  2.19452
C  -1.47892 -4.58626 -0.54756
H  -2.52148 -4.25234 -0.68383
C   2.59381  3.11284 -2.27418
H   2.25243  2.10906 -1.96077
H   2.96402  3.04339 -3.31302
H   1.71301  3.78140 -2.26871
C  -7.99307  0.41020 -0.41291
H  -8.52109  1.28095 -0.84201
H  -8.65284 -0.04149  0.34875
H  -7.85126 -0.32827 -1.21475
C  -1.49307 -0.66699  4.44889
H  -2.19841 -0.10210  5.08282
H  -1.09777  0.02070  3.68521
H  -0.65353 -0.97658  5.09623
C  -2.55619  5.89954  0.70373
H  -2.45225  5.64234  1.76357
C   7.34778  1.69197 -0.33390
H   7.02041  2.36004 -1.15338
H   8.29007  2.13970  0.04667
C  -3.70221  6.58267  0.25289
H  -4.49748  6.84368  0.95935
C  -1.27525  1.54890 -2.74444
H  -0.45156  1.06147 -3.29243
H  -1.03102  1.49343 -1.67044
H  -1.28774  2.61217 -3.04743
C  -3.35519  2.25278  3.07440
H  -4.11184  2.56211  3.80551
C  -3.80990  6.95461 -1.09865
H  -4.69329  7.50017 -1.44669
C  -6.26075 -0.96806 -3.43401
H  -6.96006 -0.21321 -3.04432
H  -6.85290 -1.74492 -3.94920
H  -5.63682 -0.47241 -4.19611
C   6.38635  3.63605  1.79316
H   6.20930  4.38607  1.00349
H   7.42781  3.75215  2.14191
H   5.71493  3.87913  2.63187
C   1.97999  0.95355  3.82992
H   2.19702  0.15812  4.56547
H   1.53460  0.48367  2.93608
H   1.22439  1.62654  4.27379
C   4.25990  4.98354 -1.83318
H   3.47770  5.75837 -1.93021
H   4.71261  4.85349 -2.83196
H   5.03622  5.37712 -1.15536
C  -2.83359  0.79845 -4.59073
H  -2.87753  1.81214 -5.02830
H  -3.76993  0.28108 -4.85574
H  -1.99956  0.26337 -5.07674
C   3.94058  2.29516  4.71827
H   3.28397  3.01963  5.23310
H   4.88449  2.81321  4.48001
H   4.16773  1.48862  5.43822
C   6.79785 -4.05805  0.93535
H   6.47417 -5.09408  1.14190
H   7.47863 -3.75871  1.75187
H   7.37609 -4.07190 -0.00396
C  -1.47356 -6.13054 -0.46270
H  -0.44483 -6.52479 -0.38443
H  -1.92737 -6.56686 -1.37004
H  -2.03566 -6.49395  0.41314
H  -0.82979  5.71198 -2.25271
H  -1.39719 -1.06821 -0.62201
196
D-Na
Na -0.08086 -0.20112  1.55088
Na  4.19785  2.20333 -2.36751
Si  7.62952  0.44098  1.12791
Al  4.65914 -0.06033 -0.32733
Al -4.71672  0.05915 -0.00090
Si -6.92139 -2.26653 -0.86214
Si  5.80541 -3.01272  0.39360
Si -7.33635  1.69717 -1.18891
N  -5.85771  1.51873 -0.16788
N   4.50566 -1.77933  0.45049
N   6.34991  0.84763 -0.05654
N  -5.24816 -1.62723 -0.63288
C   3.17911 -2.17696  0.83644
C  -5.94039  2.79555  1.97648
C   6.50340  1.92581 -0.97326
C   2.03152  1.29026 -0.87699
H   2.14577  0.79192 -1.85515
C  -5.52956  2.70109  0.60984
C  -4.81913  3.79268  0.01520
C  -4.16617 -2.45924 -1.11601
C  -3.78799 -3.67901 -0.45477
C  -2.93931  0.13843  0.91658
C   3.03128  1.08750  0.11791
C   2.76416 -2.09620  2.20989
C   6.08987  3.27082 -0.63624
C   2.23917 -2.65985 -0.13699
C   0.94137 -3.03603  0.27054
H   0.22851 -3.41097 -0.47322
C  -4.94201  5.02930  2.12776
H  -4.71763  5.92756  2.71316
C   3.71548 -1.63292  3.31344
H   4.56301 -1.14101  2.80368
C  -4.54138  4.93564  0.79046
H  -3.99604  5.76975  0.33246
C  -6.69166  1.67057  2.69284
H  -6.85452  0.86516  1.95341
C  -4.40801 -4.16119  0.86332
H  -5.06791 -3.35503  1.22802
C  -5.63373  3.96022  2.70597
H  -5.94453  4.02535  3.75506
C  -2.78931 -4.49169 -1.02770
H  -2.52492 -5.43105 -0.52862
C  -7.73180 -2.70522  0.81087
H  -7.29244 -3.59647  1.28445
H  -8.81063 -2.89502  0.66844
H  -7.63380 -1.86724  1.52301
C   6.98588  1.69133 -2.31681
C  -2.56512  1.48016  1.55473
H  -2.88989  2.41794  1.09894
C  -3.46230 -2.08603 -2.30939
C   6.08041  4.27452 -1.63365
H   5.75913  5.28642 -1.36392
C   5.68661  3.66298  0.78596
H   5.45733  2.72366  1.31767
C   2.61665 -2.84747 -1.60871
H   3.59317 -2.35648 -1.76163
C   7.06032  0.77294  2.91902
H   6.91845  1.85040  3.10646
H   7.81582  0.40358  3.63548
H   6.10945  0.26268  3.14638
C   0.54546 -2.96913  1.61393
H  -0.45748 -3.28979  1.91337
C   1.45999 -2.49673  2.56925
H   1.15802 -2.45453  3.62174
C   9.20066  1.47754  0.77498
H   9.91857  0.89779  0.16996
H   9.70628  1.73868  1.72076
H   8.99044  2.41439  0.23461
C   0.86115  2.04767 -0.65611
H   0.12123  2.17338 -1.45543
C  -2.12907 -4.13856 -2.20968
H  -1.36995 -4.79851 -2.64345
C   6.45206 -3.25262 -1.38760
H   5.69595 -3.75353 -2.01493
H   7.35891 -3.88408 -1.38279
H   6.70892 -2.29906 -1.87611
C   2.74910  1.67382  1.38058
H   3.47101  1.55499  2.19790
C   6.86374  4.35829  1.51378
H   7.14135  5.29631  1.00007
H   7.76049  3.72133  1.55568
H   6.57729  4.61416  2.54917
C   6.91375 -0.25327 -3.99192
H   7.06235  0.38564 -4.88169
H   5.83188 -0.39747 -3.83485
H   7.35567 -1.23797 -4.22288
C  -4.32095  3.76364 -1.43299
H  -4.64072  2.80192 -1.86808
C  -6.89231 -3.75035 -2.06308
H  -6.88584 -3.37999 -3.10312
H  -7.80682 -4.35550 -1.93418
H  -6.02130 -4.41027 -1.94313
C   0.63420  2.62726  0.60522
H  -0.27594  3.20025  0.79613
C  -2.46227 -2.93033 -2.82958
H  -1.95098 -2.64118 -3.75539
C   8.21259 -1.37888  1.01425
H   8.54285 -1.55793 -0.02783
H   9.14965 -1.38071  1.61159
C   6.48270  4.01407 -2.95307
H   6.46779  4.80799 -3.70764
C   6.95029  2.72950 -3.27303
H   7.31218  2.52728 -4.28783
C  -3.33309 -4.41928  1.94702
H  -3.81559 -4.66500  2.90968
H  -2.69818 -3.53207  2.09769
H  -2.68552 -5.27254  1.67800
C   3.07516 -0.62768  4.29591
H   2.59951  0.21820  3.77351
H   3.84228 -0.22253  4.97939
H   2.30252 -1.10456  4.92440
C  -8.14066 -1.06154 -1.70506
H  -7.77775 -0.84305 -2.72719
H  -9.03445 -1.70485 -1.85222
C  -2.54134  0.10278 -3.24734
H  -2.09415  0.34010 -2.26638
H  -2.81819  1.05075 -3.74145
H  -1.76149 -0.37963 -3.86293
C  -5.25366 -5.44669  0.69456
H  -4.63176 -6.27728  0.31523
H  -6.09427 -5.31489 -0.00315
H  -5.66753 -5.76282  1.66888
C  -3.10454 -0.89537  2.03986
H  -3.79428 -1.73367  1.90187
C  -3.77876 -0.80778 -3.08803
H  -4.53725 -0.24139 -2.51314
C   7.29368 -2.52438  1.49467
H   6.91263 -2.31819  2.51302
H   7.88846 -3.45710  1.59083
C  -6.93472  1.79883 -3.05576
H  -6.46061  2.75654 -3.32309
H  -7.87034  1.71555 -3.63799
H  -6.26678  0.98640 -3.38674
C   7.58100  0.34854 -2.73602
H   7.41082 -0.34034 -1.89169
C  -5.86133  1.08615  3.85906
H  -4.88010  0.71810  3.51415
H  -6.40254  0.24662  4.33192
H  -5.68367  1.84837  4.63878
C   4.27540 -2.83509  4.11062
H   3.45953 -3.37334  4.62577
H   4.99192 -2.49325  4.87883
H   4.78968 -3.55672  3.45803
C   4.44291  4.57571  0.84628
H   4.13906  4.72702  1.89595
H   3.57888  4.14088  0.31702
H   4.64371  5.57695  0.42459
C  -1.86786  1.52455  2.74698
H  -1.58972  2.50892  3.15236
C  -8.54124  0.23633 -0.97433
H  -8.71884  0.05668  0.10256
H  -9.50650  0.61273 -1.37194
C  -1.56682  0.34964  3.52584
H  -1.14003  0.45572  4.52808
C   1.60502 -2.20184 -2.57988
H   1.96142 -2.29899 -3.62098
H   1.46511 -1.13014 -2.36387
H   0.61208 -2.68142 -2.52342
C   1.57899  2.41479  1.63301
H   1.40413  2.84508  2.62535
C  -2.38190 -0.79539  3.21452
H  -2.49032 -1.58983  3.96805
C   5.17727 -4.71354  1.01035
H   5.61411 -4.97542  1.98875
H   5.47600 -5.50212  0.29817
H   4.08086 -4.74758  1.11226
C  -8.27338  3.28117 -0.70508
H  -8.69191  3.21059  0.31208
H  -9.11239  3.42894 -1.40785
H  -7.63536  4.17800 -0.73653
C  -2.77706  3.81480 -1.51372
H  -2.44260  3.75528 -2.56557
H  -2.32222  2.97989 -0.95464
H  -2.38480  4.75726 -1.09099
C  -8.08099  2.12568  3.19526
H  -7.99252  2.93005  3.94699
H  -8.61260  1.28361  3.67290
H  -8.71304  2.50606  2.37505
C   2.77506 -4.34961 -1.94690
H   1.81728 -4.88440 -1.81612
H   3.51923 -4.84004 -1.29897
H   3.09318 -4.48127 -2.99680
C  -4.92814  4.90411 -2.28155
H  -4.61364  5.89396 -1.90558
H  -6.03055  4.88296 -2.27003
H  -4.59587  4.82886 -3.33278
C  -4.41269 -1.12408 -4.46174
H  -3.71228 -1.69347 -5.09835
H  -4.67669 -0.19532 -4.99829
H  -5.32742 -1.72981 -4.34988
C   9.10743  0.47944 -2.95636
H   9.33046  1.14308 -3.81129
H   9.54977 -0.50808 -3.17528
H   9.61347  0.89508 -2.07053
H  -2.16061 -0.20289  0.15476
H   4.50778 -0.00190 -1.99657
196
TS(D-E)-Na
Na -1.45223 -0.50214  1.01052
Na  4.36057  2.49334 -2.25702
Si  7.41548  1.21189  1.73090
Al  5.08208  0.10172 -0.39858
Al -5.38101 -0.03797  0.25058
Si -6.35459 -2.90587 -1.00813
Si  7.03219 -2.43954  0.24626
Si -7.83012  0.77763 -1.82420
N  -6.70948  1.04587 -0.44349
N   5.40763 -1.69254  0.09007
N   6.33580  1.40714  0.31478
N  -5.08994 -1.78868 -0.37871
C   4.30795 -2.62821  0.07606
C  -7.67232  2.17325  1.57068
C   6.33674  2.61582 -0.43680
C   2.29074  0.89027 -1.23620
H   2.65423  0.60512 -2.23939
C  -6.93825  2.24386  0.34506
C  -6.42972  3.50780 -0.09310
C  -3.70298 -2.16492 -0.46042
C  -3.09863 -3.07046  0.48308
C  -4.13986  0.59710  1.60879
C   3.14308  0.69138 -0.11570
C   3.65188 -2.99972  1.29653
C   5.49935  3.73972 -0.07615
C   3.88265 -3.24783 -1.14550
C   2.88195 -4.23933 -1.11187
H   2.57955 -4.72178 -2.04922
C  -7.41825  4.59310  1.86922
H  -7.60652  5.49876  2.45561
C   3.98908 -2.34285  2.63693
H   4.63514 -1.47689  2.40512
C  -6.69037  4.65863  0.67604
H  -6.30176  5.62539  0.33453
C  -8.21600  0.85752  2.13248
H  -7.98636  0.06723  1.39324
C  -3.88660 -3.78085  1.58961
H  -4.82489 -3.21476  1.72834
C  -7.89149  3.35282  2.30891
H  -8.44891  3.29326  3.25087
C  -1.71690 -3.36165  0.36939
H  -1.26148 -4.05282  1.08649
C  -7.44804 -3.54770  0.41787
H  -6.89006 -4.17756  1.12842
H  -8.28749 -4.14508  0.01961
H  -7.88238 -2.70757  0.98784
C   7.11388  2.72734 -1.65238
C  -3.86412  1.99014  2.03305
H  -4.53777  2.80093  1.73960
C  -2.87852 -1.61220 -1.50518
C   5.40091  4.85146 -0.94678
H   4.75978  5.69213 -0.66007
C   4.71577  3.78743  1.23686
H   4.67377  2.75229  1.61595
C   4.48510 -2.88034 -2.50444
H   5.23265 -2.08801 -2.32767
C   6.41543  1.04405  3.34775
H   5.87063  1.97171  3.59017
H   7.08802  0.81726  4.19429
H   5.67844  0.22559  3.28239
C   2.28239 -4.63741  0.08854
H   1.52770 -5.43157  0.09720
C   2.66385 -4.00350  1.27687
H   2.19102 -4.30176  2.22006
C   8.59927  2.71211  1.86610
H   9.58126  2.46533  1.42712
H   8.77121  2.97020  2.92545
H   8.22410  3.61295  1.35516
C   0.96930  1.37347 -1.12661
H   0.35413  1.52044 -2.02241
C  -0.91362 -2.80437 -0.63573
H   0.14940 -3.06103 -0.70047
C   8.10379 -2.19944 -1.31795
H   7.69196 -2.77108 -2.16616
H   9.13018 -2.56423 -1.13221
H   8.17521 -1.14622 -1.63102
C   2.55892  0.97446  1.14643
H   3.15832  0.84237  2.05548
C   5.44542  4.66249  2.28559
H   5.53189  5.70606  1.93277
H   6.46066  4.29568  2.49967
H   4.87946  4.67472  3.23375
C   7.92630  1.11867 -3.47956
H   8.06630  1.90485 -4.24397
H   6.91849  0.68619 -3.59580
H   8.66077  0.32326 -3.69438
C  -5.57735  3.65421 -1.35619
H  -5.49225  2.65080 -1.80618
C  -5.54509 -4.33495 -1.99006
H  -5.60976 -4.12096 -3.07105
H  -6.08064 -5.28357 -1.81268
H  -4.48374 -4.49068 -1.74374
C   0.44038  1.65731  0.14464
H  -0.56859  2.07542  0.25721
C  -1.50859 -1.94375 -1.57309
H  -0.89819 -1.52917 -2.38294
C   8.57847 -0.30224  1.60181
H   9.15701 -0.20265  0.66253
H   9.31842 -0.12098  2.41093
C   6.10683  4.91331 -2.15797
H   6.01370  5.78538 -2.81425
C   6.97030  3.85629 -2.48698
H   7.56295  3.91294 -3.40742
C  -3.13973 -3.83400  2.94343
H  -3.82510 -4.18075  3.73602
H  -2.74317 -2.85145  3.23909
H  -2.29812 -4.54896  2.91415
C   2.72581 -1.83325  3.36856
H   2.10673 -1.19926  2.71369
H   3.00721 -1.24126  4.25794
H   2.09746 -2.67008  3.72253
C  -7.54650 -2.11563 -2.27627
H  -6.95669 -1.79546 -3.15664
H  -8.12165 -2.99891 -2.62855
C  -2.69318  0.58488 -2.82068
H  -2.64967  1.16026 -1.87936
H  -3.19746  1.20798 -3.57976
H  -1.66053  0.40979 -3.17326
C  -4.24578 -5.23508  1.19257
H  -3.32699 -5.82118  1.01064
H  -4.86207 -5.29140  0.28452
H  -4.79975 -5.72807  2.01148
C  -3.63363 -0.37452  2.61210
H  -4.17910 -1.30432  2.79473
C  -3.46004 -0.73810 -2.61779
H  -4.49325 -0.48294 -2.32348
C   8.00293 -1.72982  1.73629
H   7.36204 -1.80685  2.63479
H   8.83211 -2.44787  1.90603
C  -7.00199  1.05008 -3.52530
H  -6.78312  2.11430 -3.70781
H  -7.67929  0.70470 -4.32721
H  -6.05720  0.48990 -3.62520
C   8.13371  1.66372 -2.05008
H   7.99768  0.83121 -1.34011
C  -7.52520  0.48201  3.46472
H  -6.42772  0.44116  3.35804
H  -7.88187 -0.50063  3.82302
H  -7.75322  1.22452  4.25003
C   4.77572 -3.28305  3.57961
H   4.19480 -4.19751  3.79666
H   4.98501 -2.78282  4.54226
H   5.73882 -3.59398  3.14535
C   3.27001  4.30217  1.06656
H   2.72102  4.20375  2.01799
H   2.70830  3.73129  0.30817
H   3.24185  5.37137  0.78970
C  -2.71089  2.26436  2.74640
H  -2.46143  3.30735  2.98594
C  -8.52014 -1.00262 -1.83086
H  -8.96241 -1.22675 -0.84172
H  -9.38088 -0.95852 -2.52995
C  -1.89467  1.21789  3.29151
H  -1.04192  1.46224  3.93379
C   3.41467 -2.30832 -3.46161
H   3.87821 -1.97136 -4.40646
H   2.89117 -1.45120 -3.00680
H   2.65288 -3.06691 -3.71660
C   1.23703  1.43480  1.28548
H   0.81516  1.63984  2.27620
C  -2.49354 -0.07150  3.36377
H  -2.10506 -0.80438  4.08779
C   6.88973 -4.32365  0.50057
H   6.35957 -4.59839  1.42545
H   7.90542 -4.75482  0.54869
H   6.35646 -4.80605 -0.33440
C  -9.30928  1.96516 -1.68343
H  -9.92660  1.73877 -0.79854
H  -9.94816  1.86479 -2.57832
H  -8.99239  3.01709 -1.60364
C  -4.14517  4.13560 -1.02462
H  -3.52914  4.17409 -1.94125
H  -3.65438  3.46650 -0.29796
H  -4.15492  5.15009 -0.58699
C  -9.75139  0.88552  2.30707
H  -10.05815  1.64731  3.04544
H  -10.11805 -0.09174  2.66806
H  -10.26696  1.11538  1.35931
C   5.20065 -4.07592 -3.17398
H   4.49566 -4.89940 -3.38675
H   6.00212 -4.48374 -2.53612
H   5.65308 -3.77024 -4.13453
C  -6.22894  4.59638 -2.39343
H  -6.31585  5.62533 -2.00121
H  -7.24312  4.26370 -2.67208
H  -5.61973  4.64478 -3.31404
C  -3.53606 -1.52885 -3.94558
H  -2.52670 -1.80421 -4.30009
H  -4.01617 -0.92177 -4.73365
H  -4.11313 -2.46046 -3.82851
C   9.57339  2.20757 -1.88719
H   9.76808  3.03685 -2.59114
H  10.31033  1.41206 -2.09439
H   9.75247  2.58597 -0.86795
H  -3.46661  0.45525  0.43811
H   5.17010  0.42789 -2.04538
196
E-Na
Na -1.31872 -1.08369 -0.24257
Na  4.48144  1.29447 -2.92012
Si  7.17544  1.43792  1.53387
Al  4.79093 -0.10905 -0.21765
Al -4.42307  0.11941 -0.07682
Si -6.48586 -1.85882 -1.82308
Si  6.10613 -2.40366  1.68921
Si -6.71390  2.06141 -1.40299
N  -5.72572  1.50322 -0.01950
N   4.69018 -1.53623  1.02032
N   6.20378  1.18445  0.05164
N  -4.86684 -1.35367 -1.26165
C   3.36723 -2.08421  1.15989
C  -6.75884  2.09419  2.18407
C   6.42579  1.94015 -1.13412
C   2.16255  0.32541 -1.59041
H   2.57924 -0.41686 -2.29237
C  -5.79068  2.34332  1.15487
C  -4.91957  3.47297  1.30059
C  -3.70659 -2.07605 -1.65849
C  -3.22766 -3.21554 -0.91141
C  -3.87105 -0.49049  1.77926
C   2.94655  0.73469 -0.47841
C   2.51025 -1.64479  2.22534
C   5.76351  3.20606 -1.36200
C   2.86538 -3.05117  0.22562
C   1.54579 -3.52634  0.36000
H   1.17562 -4.27797 -0.34696
C  -6.02791  4.09829  3.39512
H  -6.12832  4.77810  4.24829
C   3.00692 -0.67429  3.29752
H   3.86265 -0.13351  2.85381
C  -5.05907  4.32545  2.41355
H  -4.39380  5.19281  2.50572
C  -7.70029  0.88818  2.14695
H  -7.31017  0.21432  1.36299
C  -4.03614 -3.83868  0.22872
H  -4.80933 -3.10285  0.50541
C  -6.86051  2.98126  3.27341
H  -7.61435  2.78859  4.04557
C  -2.00345 -3.82529 -1.27045
H  -1.65694 -4.69339 -0.69829
C  -7.58519 -2.43937 -0.37392
H  -7.19481 -3.36166  0.08829
H  -8.61060 -2.64756 -0.72892
H  -7.65659 -1.67000  0.41330
C   7.24315  1.40955 -2.20322
C  -2.62600 -0.06163  2.30849
H  -1.99904  0.62376  1.71393
C  -2.93362 -1.65423 -2.80280
C   5.85414  3.82803 -2.62991
H   5.34287  4.78365 -2.78926
C   4.98407  3.92393 -0.25915
H   4.76647  3.16754  0.51422
C   3.73660 -3.62879 -0.89328
H   4.65885 -3.02439 -0.92917
C   6.11745  2.15752  2.95009
H   5.77344  3.18090  2.72556
H   6.70588  2.19837  3.88422
H   5.22703  1.53653  3.14676
C   0.70392 -3.07841  1.38725
H  -0.30389 -3.49410  1.50307
C   1.19690 -2.14590  2.31272
H   0.54645 -1.81439  3.12936
C   8.63074  2.62678  1.16562
H   9.55785  2.05595  0.98588
H   8.81592  3.28733  2.03023
H   8.45693  3.26469  0.28422
C   0.84033  0.77022 -1.80726
H   0.27696  0.43517 -2.68687
C  -1.23184 -3.36504 -2.34677
H  -0.28516 -3.85133 -2.60331
C   7.26800 -3.03949  0.31104
H   6.81775 -3.89080 -0.22615
H   8.22189 -3.38552  0.74882
H   7.50332 -2.26301 -0.43484
C   2.30779  1.63108  0.41747
H   2.85597  1.98878  1.29764
C   5.84812  5.03804  0.38203
H   6.10924  5.80862 -0.36548
H   6.78726  4.64548  0.80077
H   5.29160  5.53457  1.19644
C   7.87295 -0.91519 -3.09756
H   8.16949 -0.55817 -4.10075
H   6.81577 -1.22683 -3.12995
H   8.48239 -1.80926 -2.87959
C  -3.82645  3.80354  0.28058
H  -3.84282  3.00862 -0.48533
C  -6.33208 -3.28587 -3.09459
H  -6.41269 -2.89488 -4.12349
H  -7.15119 -4.01290 -2.95649
H  -5.37812 -3.83177 -3.02000
C   0.24598  1.65149 -0.88631
H  -0.78052  2.00429 -1.03552
C  -1.71425 -2.29129 -3.10955
H  -1.14386 -1.95384 -3.98350
C   8.00128 -0.16405  2.17754
H   8.61467 -0.58038  1.35455
H   8.74009  0.21586  2.91566
C   6.59096  3.26331 -3.68286
H   6.64716  3.76435 -4.65533
C   7.29423  2.07070 -3.44921
H   7.91188  1.64640 -4.24918
C  -3.19427 -4.14510  1.48504
H  -3.84409 -4.52530  2.29153
H  -2.69279 -3.24432  1.87619
H  -2.43244 -4.92259  1.29220
C   1.95012  0.35583  3.74868
H   1.46669  0.85383  2.89332
H   2.41946  1.12983  4.38106
H   1.15873 -0.11515  4.35903
C  -7.43276 -0.48419 -2.76062
H  -6.79799 -0.15849 -3.60815
H  -8.27821 -1.02975 -3.23285
C  -2.44782  0.60404 -3.91697
H  -2.21836  1.06808 -2.94350
H  -2.87806  1.38294 -4.57066
H  -1.50354  0.27047 -4.38735
C  -4.74130 -5.13414 -0.24267
H  -4.00111 -5.89680 -0.54597
H  -5.40738 -4.95442 -1.10057
H  -5.34688 -5.56144  0.57639
C  -4.64595 -1.31319  2.63668
H  -5.62087 -1.67999  2.29157
C  -3.43910 -0.56561 -3.74618
H  -4.35950 -0.16944 -3.28612
C   7.14428 -1.27169  2.83127
H   6.47045 -0.84370  3.59758
H   7.80711 -1.96981  3.38465
C  -5.65337  2.55649 -2.91579
H  -5.05497  3.45644 -2.69616
H  -6.30584  2.78668 -3.77752
H  -4.95779  1.76140 -3.22554
C   8.10093  0.16005 -2.01338
H   7.81165 -0.26730 -1.03852
C  -7.72772  0.12117  3.48886
H  -6.71234 -0.10803  3.84727
H  -8.28170 -0.82839  3.37574
H  -8.24184  0.70122  4.27616
C   3.52808 -1.43670  4.53931
H   2.71166 -2.01692  5.00584
H   3.91681 -0.73130  5.29559
H   4.33238 -2.14171  4.28214
C   3.64822  4.53164 -0.73866
H   3.09001  4.93745  0.12208
H   2.99870  3.78414 -1.22369
H   3.80311  5.36936 -1.44192
C  -2.17763 -0.41652  3.59717
H  -1.21882 -0.03725  3.97009
C  -7.97220  0.73808 -1.98529
H  -8.55495  0.40894 -1.10437
H  -8.69379  1.29132 -2.62236
C  -2.97701 -1.23449  4.40991
H  -2.64203 -1.51459  5.41485
C   3.07477 -3.54754 -2.28554
H   3.77582 -3.89815 -3.06355
H   2.77715 -2.51546 -2.53328
H   2.17296 -4.18296 -2.34953
C   0.98779  2.07680  0.23271
H   0.53018  2.76481  0.95252
C  -4.21844 -1.68056  3.92433
H  -4.85475 -2.31405  4.55385
C   5.56129 -3.91937  2.72609
H   5.77233 -3.77133  3.79867
H   6.11892 -4.81596  2.40467
H   4.48562 -4.13437  2.62214
C  -7.72035  3.61702 -0.94424
H  -8.45149  3.43793 -0.14087
H  -8.27184  3.96266 -1.83676
H  -7.06813  4.43907 -0.60856
C  -2.42657  3.80093  0.93537
H  -1.64397  3.99371  0.17825
H  -2.21710  2.83382  1.42162
H  -2.33902  4.58701  1.70676
C  -9.14687  1.27755  1.76197
H  -9.56098  2.00310  2.48533
H  -9.80368  0.38866  1.76530
H  -9.20298  1.73359  0.76131
C   4.12767 -5.09514 -0.59099
H   3.23243 -5.74191 -0.55328
H   4.64451 -5.18967  0.37725
H   4.79460 -5.49244 -1.37729
C  -4.06833  5.15873 -0.42306
H  -4.06291  5.99278  0.30155
H  -5.03848  5.18177 -0.94588
H  -3.27654  5.35986 -1.16779
C  -3.80458 -1.16119 -5.12632
H  -2.90919 -1.55299 -5.64258
H  -4.25251 -0.38718 -5.77430
H  -4.52421 -1.99028 -5.03298
C   9.59950  0.54240 -1.94887
H   9.94442  0.96048 -2.91180
H  10.21420 -0.34833 -1.73081
H   9.79492  1.29525 -1.16875
H  -2.91299  0.56922 -0.66959
H   5.03464 -0.57700 -1.80936
196
D′-Na
Na -0.27727  2.23771  0.17137
Na -1.69667 -2.31524  0.01201
Si -7.00517 -0.87858  0.45913
Al -3.92109  0.39395  0.28104
Al  3.86511 -0.13887 -0.05424
Si  5.21831 -3.03526 -1.09520
Si -5.81406  2.37647 -1.58706
Si  7.14062 -0.11600  0.69394
N   5.60200  0.64492  0.16550
N  -4.32375  2.03146 -0.64953
N  -5.23858 -1.00953  0.18796
N   3.88067 -2.06367 -0.37386
C  -3.23400  2.96002 -0.70066
C   5.74653  2.65681 -1.29455
C  -4.65624 -2.31093  0.06728
C  -1.86890  0.56521  2.42068
H  -1.19724  0.33689  1.57893
C   5.65560  2.08214  0.01669
C   5.63800  2.96545  1.15194
C   2.66967 -2.78499 -0.13545
C   1.78501 -3.18105 -1.20527
C   2.44861  0.74250  1.33966
C  -3.26117  0.67018  2.17775
C  -2.99743  3.89292  0.37749
C  -4.28721 -3.09896  1.21872
C  -2.33370  3.00245 -1.82917
C  -1.26576  3.92795 -1.85340
H  -0.60819  3.95668 -2.72978
C   5.76534  4.91356 -0.33901
H   5.81311  5.99979 -0.47374
C  -3.93775  4.03070  1.57676
H  -4.57703  3.13254  1.59076
C   5.69553  4.35788  0.94314
H   5.69223  5.02435  1.81419
C   5.84490  1.79099 -2.55335
H   5.61993  0.75426 -2.24639
C   2.07054 -2.87368 -2.68206
H   2.94579 -2.20345 -2.70350
C   5.79392  4.05613 -1.44412
H   5.87262  4.48137 -2.45187
C   0.62241 -3.92397 -0.90790
H  -0.00648 -4.27622 -1.73717
C   5.60328 -2.54263 -2.90503
H   4.85261 -2.90307 -3.62520
H   6.58022 -2.96654 -3.20007
H   5.67388 -1.44649 -3.01157
C  -4.39144 -2.86830 -1.23710
C   2.46143  2.11444  0.72210
H   2.63972  3.02227  1.30659
C   2.31341 -3.15676  1.21033
C  -3.65971 -4.35361  1.03842
H  -3.39916 -4.94418  1.92424
C  -4.58944 -2.65957  2.65274
H  -4.94336 -1.61772  2.60178
C  -2.51217  2.11064 -3.05783
H  -3.35401  1.43264 -2.84357
C  -7.48929 -0.33388  2.22852
H  -7.09075 -0.99495  3.01397
H  -8.59106 -0.33635  2.31446
H  -7.15289  0.69451  2.44619
C  -1.03373  4.81542 -0.79287
H  -0.20497  5.53022 -0.83181
C  -1.90146  4.78219  0.30860
H  -1.74462  5.48932  1.13020
C  -7.84236 -2.55272  0.09420
H  -7.86280 -2.75628 -0.98949
H  -8.88739 -2.53034  0.44873
H  -7.33745 -3.40152  0.58253
C  -1.29386  0.69076  3.70179
H  -0.20822  0.60433  3.83045
C   0.28368 -4.28187  0.40935
H  -0.58596 -4.91937  0.60988
C  -5.98206  1.49343 -3.27943
H  -5.33418  1.93895 -4.05018
H  -7.02700  1.60840 -3.62279
H  -5.76671  0.41454 -3.23570
C  -4.06117  0.89428  3.32777
H  -5.14947  0.98014  3.22237
C  -5.70718 -3.52960  3.27652
H  -5.39378 -4.58646  3.35211
H  -6.63539 -3.49845  2.68350
H  -5.94306 -3.17804  4.29649
C  -3.60334 -1.73783 -3.37707
H  -3.04068 -2.62213 -3.72904
H  -2.91364 -1.08959 -2.81136
H  -3.93285 -1.18048 -4.27153
C   5.60845  2.46670  2.60442
H   5.43337  1.37816  2.56885
C   4.82681 -4.90957 -0.98645
H   5.24861 -5.32179 -0.05334
H   5.31621 -5.43861 -1.82348
H   3.75550 -5.15827 -1.00174
C  -2.12475  0.91006  4.81115
H  -1.69691  1.00155  5.81540
C   1.13471 -3.88406  1.45415
H   0.89534 -4.18383  2.48096
C  -7.82919  0.40296 -0.69234
H  -7.75420  0.04164 -1.73505
H  -8.90713  0.32605 -0.43720
C  -3.37855 -4.86927 -0.23449
H  -2.89997 -5.84779 -0.34852
C  -3.74953 -4.11838 -1.35991
H  -3.56214 -4.52222 -2.36185
C   0.91160 -2.15056 -3.40712
H   1.17787 -1.98539 -4.46592
H   0.68814 -1.16633 -2.96988
H  -0.01598 -2.75216 -3.39986
C  -3.19083  4.12619  2.92447
H  -2.48537  3.29316  3.06885
H  -3.91392  4.09942  3.75685
H  -2.63273  5.07586  3.01456
C   6.88955 -2.90140 -0.18919
H   6.74558 -3.13274  0.88308
H   7.45919 -3.76342 -0.59814
C   2.48029 -2.29665  3.63106
H   1.85383 -1.42367  3.38453
H   3.20425 -1.98642  4.40445
H   1.82915 -3.06318  4.08869
C   2.40267 -4.15780 -3.48276
H   1.53494 -4.84245 -3.50183
H   3.25332 -4.71121 -3.06037
H   2.64580 -3.90507 -4.53030
C   1.28838 -0.03286  0.80880
H   0.66156 -0.65333  1.45998
C   3.22888 -2.83288  2.39310
H   3.92755 -2.04973  2.05048
C  -7.37467  1.87969 -0.59561
H  -7.25871  2.20058  0.45709
H  -8.16796  2.53628 -1.00960
C   7.05482 -0.80979  2.47846
H   7.06813 -0.02073  3.24602
H   7.92179 -1.47039  2.66173
H   6.14245 -1.41186  2.63122
C  -4.81577 -2.14963 -2.51453
H  -5.33121 -1.23169 -2.18673
C   4.83706  2.19552 -3.65090
H   3.80322  2.19976 -3.26960
H   4.88758  1.48848 -4.49816
H   5.05180  3.20152 -4.05400
C  -4.85016  5.27111  1.41715
H  -4.25029  6.19892  1.39739
H  -5.55109  5.34197  2.26755
H  -5.43841  5.23395  0.48891
C  -3.34236 -2.68267  3.56292
H  -3.60111 -2.31092  4.56851
H  -2.54322 -2.02807  3.17625
H  -2.93579 -3.70314  3.68311
C   2.37658  2.12128 -0.64572
H   2.48364  3.02870 -1.25145
C   7.68569 -1.59876 -0.37424
H   7.71367 -1.29380 -1.43729
H   8.74682 -1.75449 -0.08625
C   2.28224  0.75170 -1.24895
H   2.25823  0.71280 -2.34658
C  -1.26799  1.24199 -3.33895
H  -1.44178  0.58885 -4.21162
H  -1.03128  0.59740 -2.47556
H  -0.37639  1.85545 -3.55957
C  -3.51460  1.00361  4.61829
H  -4.17362  1.16802  5.47906
C   1.18980 -0.01498 -0.55992
H   0.45252 -0.60137 -1.11785
C  -5.94170  4.24171 -1.98751
H  -6.47036  4.79845 -1.19650
H  -6.51758  4.37189 -2.92042
H  -4.95623  4.71416 -2.13211
C   8.60217  1.11072  0.54480
H   9.06788  1.01868 -0.45165
H   9.37633  0.85899  1.29127
H   8.31949  2.16479  0.68155
C   4.48626  3.09200  3.46667
H   4.54830  2.70472  4.49948
H   3.48184  2.85770  3.08460
H   4.57953  4.19099  3.52607
C   7.28130  1.80583 -3.12696
H   7.57141  2.82652 -3.43517
H   7.35845  1.15050 -4.01336
H   8.01668  1.46285 -2.38138
C  -2.85867  2.95398 -4.30783
H  -2.01471  3.60715 -4.59322
H  -3.73414  3.60176 -4.13724
H  -3.07624  2.29905 -5.17000
C   6.95769  2.73136  3.31873
H   7.15391  3.81664  3.38696
H   7.80933  2.27428  2.79371
H   6.93736  2.33273  4.34946
C   4.07373 -4.06911  2.78222
H   3.42500 -4.89774  3.11964
H   4.76797 -3.82447  3.60566
H   4.66812 -4.43473  1.92997
C  -5.80507 -2.99389 -3.34966
H  -5.32550 -3.90652 -3.74695
H  -6.17181 -2.41109 -4.21262
H  -6.67703 -3.30931 -2.75364
H   2.58731  0.71207  2.42890
H  -2.53510 -0.26128 -0.42199
184
F-Na
Na  2.61347  1.29960  0.00373
Na -2.58140 -1.21329 -0.02363
Al  5.32092  0.02807  0.02953
Si  7.82212  2.25625 -0.73228
Si  8.18890 -1.15743  1.28132
N   6.14992  1.78495 -0.29976
N   6.62331 -1.30971  0.42808
C  -0.21015  0.56845 -1.28037
C   5.10742  2.75347 -0.30870
C   4.35767  3.04443 -1.50539
C   6.12324 -2.63541  0.16146
C   4.66910  3.35428  0.92496
C   0.34804 -0.71973 -1.14620
H   0.61486 -1.29809 -2.03599
C   5.34888 -3.35371  1.12951
C   6.36805 -3.24506 -1.11174
C   4.77573  2.49579 -2.87043
H   5.62888  1.82199 -2.68952
C   5.84388 -4.52237 -1.38595
H   6.03360 -4.97846 -2.36475
C   0.58140 -1.25825  0.13650
H   1.04030 -2.24567  0.24090
C   4.85207 -4.63307  0.80897
H   4.26499 -5.17845  1.55836
C   5.09121 -5.22355 -0.43646
H   4.69827 -6.22056 -0.66431
C  -0.53266  1.32181 -0.13190
H  -0.98698  2.31160 -0.23492
C   3.49827  4.14210  0.94948
H   3.17069  4.57973  1.90013
C   7.16340 -2.51957 -2.19708
H   7.64530 -1.65528 -1.70733
C   3.20126  3.85281 -1.43089
H   2.64223  4.06689 -2.34993
C   5.03102 -2.77683  2.51005
H   5.50329 -1.78105  2.55832
C   9.41207  0.03340  0.41560
H  10.38244 -0.17572  0.91292
H   9.55008 -0.29291 -0.63276
C   5.44404  3.14892  2.22688
H   6.34798  2.57497  1.95915
C   3.66632  1.65887 -3.54463
H   3.38855  0.79313 -2.91549
H   4.01580  1.26495 -4.51493
H   2.75789  2.25789 -3.74026
C   2.75330  4.39205 -0.21409
H   1.85471  5.01754 -0.17813
C   8.32872  1.65557 -2.47571
H   8.07973  0.59108 -2.62372
H   9.41973  1.76653 -2.61086
H   7.83480  2.23288 -3.27471
C   9.11410  1.54971  0.48418
H  10.03675  2.12218  0.25132
H   8.84166  1.85044  1.51389
C   0.25501 -0.50678  1.28494
H   0.44810 -0.92131  2.27922
C   6.21755 -1.96610 -3.28722
H   6.78038 -1.40785 -4.05734
H   5.46438 -1.28649 -2.84742
H   5.67214 -2.78510 -3.79017
C  -0.29577  0.78461  1.15113
H  -0.56179  1.36386  2.04062
C   7.99243  4.15715 -0.68094
H   7.21972  4.65992 -1.28608
H   8.97924  4.46056 -1.07252
H   7.90917  4.53947  0.35062
C   5.24130  3.63276 -3.80906
H   4.41686  4.33410 -4.03148
H   5.59840  3.22110 -4.76951
H   6.06267  4.21657 -3.36139
C   7.95924 -0.49350  3.06139
H   7.33874  0.41928  3.07289
H   8.93615 -0.24024  3.51119
H   7.47223 -1.23740  3.71342
C   9.04781 -2.85655  1.36847
H   8.39236 -3.62800  1.80417
H   9.95815 -2.78881  1.98960
H   9.34697 -3.20633  0.36601
C   4.64507  2.30898  3.24829
H   5.23174  2.14943  4.17017
H   4.38990  1.31724  2.83047
H   3.70346  2.81350  3.53497
C   8.27140 -3.39178 -2.82416
H   7.85693 -4.24643 -3.38814
H   8.94929 -3.79882 -2.05478
H   8.87527 -2.79665 -3.53190
C   5.61253 -3.64150  3.65092
H   5.40954 -3.17992  4.63413
H   6.70420 -3.76286  3.55047
H   5.16700 -4.65239  3.66023
C   3.51209 -2.57061  2.70528
H   2.96180 -3.52699  2.63753
H   3.12133 -1.88689  1.93092
H   3.30218 -2.13147  3.69804
C   5.88592  4.49135  2.85090
H   5.02119  5.09283  3.18456
H   6.45890  5.10171  2.13299
H   6.52307  4.31200  3.73440
H  -0.40102  0.98240 -2.27528
Al -5.32342 -0.01321  0.02742
Si -7.77043 -2.30759 -0.71333
Si -8.21063  1.08986  1.30675
N  -6.10752 -1.79190 -0.29518
N  -6.66175  1.28698  0.43218
C  -5.04063 -2.73332 -0.31385
C  -4.29448 -3.00435 -1.51735
C  -6.20919  2.62732  0.15373
C  -4.57700 -3.32442  0.91514
C  -5.44590  3.37473  1.10840
C  -6.49264  3.22419 -1.11749
C  -4.73741 -2.46408 -2.87789
H  -5.60775 -1.81486 -2.68919
C  -6.01682  4.51794 -1.40254
H  -6.23619  4.96395 -2.37980
C  -4.99829  4.66946  0.77749
H  -4.41901  5.23656  1.51672
C  -5.27560  5.24770 -0.46572
H  -4.92042  6.25687 -0.70179
C  -3.38682 -4.08292  0.92856
H  -3.04023 -4.51333  1.87576
C  -7.27774  2.46859 -2.18957
H  -7.72138  1.58908 -1.69096
C  -3.11795 -3.78409 -1.45396
H  -2.56216 -3.98370 -2.37820
C  -5.08586  2.81245  2.48460
H  -5.52434  1.80186  2.54327
C  -9.41226 -0.13470  0.45787
H  -10.38047  0.04520  0.97061
H  -9.57615  0.18898 -0.58759
C  -5.34647 -3.14096  2.22356
H  -6.26705 -2.59015  1.96395
C  -3.65626 -1.59412 -3.55609
H  -3.39938 -0.72337 -2.92487
H  -4.02265 -1.20633 -4.52262
H  -2.73262 -2.16672 -3.75944
C  -2.64621 -4.31330 -0.24180
H  -1.73227 -4.91657 -0.21456
C  -8.31011 -1.71652 -2.45000
H  -8.09359 -0.64488 -2.59712
H  -9.39860 -1.85893 -2.57563
H  -7.80685 -2.27715 -3.25506
C  -9.06924 -1.64169  0.51873
H  -9.97738 -2.24040  0.29493
H  -8.77624 -1.93678  1.54445
C  -6.32934  1.94623 -3.29275
H  -6.88387  1.36803 -4.05413
H  -5.54739  1.29320 -2.86332
H  -5.81935  2.78250 -3.80431
C  -7.88781 -4.21272 -0.66773
H  -7.10402 -4.69171 -1.27787
H  -8.86751 -4.54173 -1.05649
H  -7.78991 -4.59650  0.36198
C  -5.17757 -3.61056 -3.81714
H  -4.33567 -4.28810 -4.04785
H  -5.55270 -3.20583 -4.77366
H  -5.97932 -4.21838 -3.36583
C  -7.93589  0.43207  3.08260
H  -7.29352 -0.46553  3.08336
H  -8.89870  0.15547  3.54875
H  -7.45575  1.18760  3.72635
C  -9.11608  2.76384  1.40697
H  -8.47870  3.55248  1.83861
H  -10.01824  2.66876  2.03643
H  -9.43443  3.10768  0.40839
C  -4.56139 -2.28253  3.24033
H  -5.14409 -2.14112  4.16768
H  -4.33632 -1.28324  2.82334
H  -3.60425 -2.76255  3.51744
C  -8.42513  3.29967 -2.80160
H  -8.04959  4.16775 -3.37230
H  -9.10606  3.68342 -2.02299
H  -9.01745  2.68224 -3.49996
C  -5.67496  3.66034  3.63402
H  -5.43852  3.20855  4.61430
H  -6.77178  3.74460  3.55357
H  -5.26360  4.68564  3.63298
C  -3.55749  2.65689  2.65219
H  -3.04078  3.63090  2.57317
H  -3.15912  1.98632  1.87030
H  -3.31536  2.22567  3.64114
C  -5.74856 -4.49542  2.84855
H  -4.86590 -5.07493  3.17400
H  -6.31137 -5.11911  2.13406
H  -6.38296 -4.33411  3.73750
98
G-Na
Na -2.50158  1.38828  0.13501
Al  0.21744  0.10014  0.02874
Si  0.09439 -3.33576  0.10391
Si  3.02131 -1.08949 -1.34739
N  -0.60050 -1.69440 -0.05296
N   2.10293  0.00945 -0.27705
C  -4.85170  3.25658  0.88170
C  -2.01262 -1.52503 -0.09454
C  -2.78918 -1.36744  1.10972
C   2.80071  1.13992  0.28285
C  -2.68485 -1.35974 -1.35703
C  -3.83005  3.68921  1.74936
H  -3.93223  3.54556  2.82980
C   2.90590  2.38236 -0.42287
C   3.38018  1.04165  1.58954
C  -2.17670 -1.57590  2.49578
H  -1.10028 -1.75424  2.33923
C   4.03613  2.15463  2.14803
H   4.47278  2.06966  3.15014
C  -2.67839  4.30870  1.22782
H  -1.87977  4.63664  1.90026
C   3.57929  3.46537  0.17709
H   3.65907  4.41144 -0.37252
C   4.14556  3.36414  1.45187
H   4.66570  4.21836  1.89917
C  -4.72222  3.44674 -0.50801
H  -5.51961  3.11748 -1.18203
C  -4.04776 -0.99714 -1.38892
H  -4.54047 -0.86447 -2.35967
C   3.26885 -0.24393  2.40909
H   2.92775 -1.02992  1.71282
C  -4.15490 -1.01726  1.02389
H  -4.73327 -0.90521  1.94918
C   2.30362  2.58536 -1.81426
H   1.80966  1.63847 -2.09220
C   2.87090 -2.93431 -0.85633
H   3.67568 -3.43288 -1.43647
H   3.16848 -3.04637  0.20369
C  -1.94424 -1.55708 -2.67986
H  -0.93978 -1.93127 -2.41648
C  -2.30860 -0.33176  3.40152
H  -1.79869  0.53944  2.95056
H  -1.84035 -0.51747  4.38397
H  -3.36572 -0.06478  3.58520
C  -4.78996 -0.81771 -0.21155
H  -5.85123 -0.54977 -0.25634
C   0.78958 -3.67719  1.85255
H   1.44443 -2.85759  2.19325
H   1.38872 -4.60559  1.84732
H  -0.01149 -3.80250  2.59985
C   1.52444 -3.64620 -1.12471
H   1.67039 -4.74665 -1.09038
H   1.16707 -3.43567 -2.15097
C  -2.54997  4.50064 -0.16067
H  -1.65141  4.97574 -0.56525
C   2.18989 -0.09764  3.50637
H   2.07917 -1.03345  4.08408
H   1.20874  0.15382  3.06351
H   2.45177  0.71058  4.21296
C  -3.57167  4.07050 -1.02845
H  -3.47239  4.22328 -2.10796
C  -1.24432 -4.64663 -0.26761
H  -2.15249 -4.49598  0.33944
H  -0.85607 -5.65729 -0.05046
H  -1.54596 -4.62425 -1.32863
C  -2.78038 -2.81767  3.19141
H  -3.86087 -2.68668  3.38284
H  -2.28797 -2.99565  4.16379
H  -2.65968 -3.72506  2.57649
C   2.42469 -0.96135 -3.16078
H   1.32994 -1.08314 -3.23083
H   2.88997 -1.74723 -3.78267
H   2.68154  0.01511 -3.60388
C   4.87751 -0.66009 -1.28235
H   5.06160  0.40357 -1.50416
H   5.43301 -1.26631 -2.01934
H   5.30146 -0.86598 -0.28504
C  -1.75829 -0.22237 -3.43564
H  -1.19559 -0.37550 -4.37350
H  -1.20022  0.50534 -2.81731
H  -2.73342  0.22805 -3.69954
C   4.61210 -0.69692  3.01883
H   4.98455  0.01503  3.77696
H   5.39317 -0.79828  2.24620
H   4.49711 -1.67477  3.51935
C   3.38321  2.89436 -2.87595
H   2.92895  2.99622 -3.87820
H   4.14303  2.09631 -2.92595
H   3.91021  3.83926 -2.65224
C   1.21814  3.68514 -1.81004
H   1.63660  4.66674 -1.52243
H   0.41816  3.42762 -1.09406
H   0.76863  3.79243 -2.81444
C  -2.63325 -2.60452 -3.58183
H  -3.62774 -2.26368 -3.92231
H  -2.77260 -3.56331 -3.05484
H  -2.02454 -2.79381 -4.48323
H  -5.74945  2.77930  1.28737
98
TS(G-H)Na
Na -3.63337  2.68532  0.05692
Al  0.26218  0.09813  0.61472
Si -0.85998 -2.83841 -0.47981
Si  2.07461 -0.80955 -2.01431
N  -1.18925 -1.11388 -0.07994
N   1.88822 -0.17714 -0.34795
C  -1.19875  2.08533  0.52547
C  -2.53588 -0.73337  0.17240
C  -3.07907 -0.74243  1.51481
C   3.09975  0.28764  0.29621
C  -3.40645 -0.28119 -0.89611
C  -0.97866  2.95119 -0.63298
H  -0.66686  2.50187 -1.58161
C   3.50979  1.65701  0.20307
C   3.92495 -0.61990  1.03683
C  -2.35212 -1.42108  2.67949
H  -1.41898 -1.84096  2.26837
C   5.12517 -0.16444  1.61468
H   5.74588 -0.87235  2.17683
C  -1.06757  4.34632 -0.54149
H  -0.84566  4.94828 -1.43142
C   4.72543  2.06008  0.79193
H   5.03424  3.10833  0.70188
C   5.54181  1.16420  1.48746
H   6.48422  1.49928  1.93422
C  -1.63294  2.78441  1.73588
H  -1.83906  2.19891  2.63675
C  -4.67912  0.24930 -0.59408
H  -5.34286  0.53905 -1.42045
C   3.52623 -2.07680  1.26196
H   2.63451 -2.25780  0.63956
C  -4.34306 -0.16878  1.76327
H  -4.72403 -0.15865  2.79165
C   2.67178  2.72773 -0.49618
H   1.73540  2.24635 -0.82842
C   1.59003 -2.65787 -2.17936
H   2.01884 -2.98235 -3.15051
H   2.15606 -3.22092 -1.41278
C  -3.00508 -0.38217 -2.36947
H  -1.97748 -0.78438 -2.38606
C  -1.94840 -0.44933  3.80912
H  -1.19761  0.27474  3.44703
H  -1.49806 -1.00530  4.65047
H  -2.81719  0.10825  4.20550
C  -5.14804  0.34562  0.73423
H  -6.15186  0.73163  0.94859
C   0.09650 -3.72292  0.91539
H   0.90540 -3.10561  1.33397
H   0.54625 -4.65813  0.53592
H  -0.58347 -3.99239  1.74167
C   0.09312 -3.03700 -2.12687
H  -0.03081 -4.10972 -2.38736
H  -0.46955 -2.48734 -2.90659
C  -1.45563  4.99000  0.65618
H  -1.51940  6.07945  0.71766
C   3.12988 -2.30695  2.73879
H   2.80477 -3.34982  2.90623
H   2.30575 -1.63458  3.03639
H   3.98145 -2.10585  3.41307
C  -1.72742  4.17450  1.79111
H  -2.01877  4.64707  2.73746
C  -2.48899 -3.81881 -0.68177
H  -3.26615 -3.49773  0.03122
H  -2.28200 -4.88728 -0.49471
H  -2.90655 -3.73937 -1.69825
C  -3.19555 -2.58933  3.24544
H  -4.13112 -2.22984  3.71052
H  -2.62724 -3.13054  4.02204
H  -3.47061 -3.31147  2.45838
C   0.99553  0.20724 -3.21908
H  -0.05169  0.24299 -2.87459
H   1.00246 -0.22816 -4.23429
H   1.36670  1.24381 -3.29091
C   3.89024 -0.68933 -2.57971
H   4.28781  0.33270 -2.47410
H   3.97083 -0.98332 -3.64122
H   4.54254 -1.35544 -1.99124
C  -2.99679  0.98600 -3.08883
H  -2.63887  0.87739 -4.12741
H  -2.34046  1.71620 -2.58605
H  -4.01604  1.41459 -3.14383
C   4.61584 -3.08038  0.82698
H   5.53496 -2.97653  1.43068
H   4.89665 -2.94150 -0.23094
H   4.25730 -4.11791  0.95105
C   3.37878  3.30129 -1.74536
H   2.74313  4.05829 -2.23956
H   3.60750  2.51445 -2.48413
H   4.33195  3.79166 -1.47766
C   2.29719  3.86351  0.48171
H   3.19604  4.37976  0.86367
H   1.73884  3.47097  1.34746
H   1.66327  4.61677 -0.01602
C  -3.93030 -1.34963 -3.14535
H  -4.95676 -0.94625 -3.21776
H  -3.99644 -2.33459 -2.65899
H  -3.55860 -1.49638 -4.17455
H  -1.74061  1.15620  0.30389
98
H-Na
Na -3.10032  2.86504  0.18019
Al  0.15470  0.11165  0.05423
Si -1.33998 -2.81363 -0.02344
Si  2.23788 -1.85948 -1.50371
N  -1.34336 -1.00728 -0.08876
N   1.82919 -0.52975 -0.35747
C  -0.39453  1.93817  0.53218
C  -2.62094 -0.34746 -0.11232
C  -3.34326 -0.08692  1.10581
C   2.93309  0.16463  0.28915
C  -3.19191  0.08334 -1.35966
C  -0.52319  2.79237 -0.73835
H  -0.09103  2.48008 -1.69662
C   3.61989  1.23876 -0.35672
C   3.34781 -0.24602  1.59558
C  -2.79035 -0.45700  2.48526
H  -1.79765 -0.90987  2.32393
C   4.42542  0.41006  2.21907
H   4.73515  0.09657  3.22203
C  -1.01137  4.08718 -0.58363
H  -1.14135  4.73492 -1.46471
C   4.70342  1.85057  0.30589
H   5.23137  2.67155 -0.19225
C   5.11201  1.44818  1.58033
H   5.95430  1.94336  2.07513
C   0.14711  2.80640  1.65259
H   0.92580  2.45457  2.33711
C  -4.45143  0.72744 -1.36067
H  -4.88713  1.03698 -2.31751
C   2.61370 -1.35424  2.34944
H   2.05171 -1.93128  1.59381
C  -4.61038  0.53399  1.04580
H  -5.16473  0.70097  1.97652
C   3.22898  1.77278 -1.73619
H   2.30824  1.24547 -2.04285
C   1.31692 -3.49436 -1.12607
H   1.82673 -4.23026 -1.78274
H   1.56638 -3.81169 -0.09566
C  -2.50078 -0.15062 -2.70557
H  -1.48661 -0.52589 -2.48045
C  -2.59902  0.78242  3.39289
H  -1.88390  1.51087  2.97015
H  -2.20938  0.47135  4.37813
H  -3.55857  1.30112  3.57322
C  -5.17078  0.94796 -0.17531
H  -6.16458  1.40900 -0.20500
C  -0.74017 -3.46907  1.66487
H   0.22098 -3.02541  1.97141
H  -0.59773 -4.56324  1.60606
H  -1.47407 -3.27128  2.46300
C  -0.21009 -3.56546 -1.36567
H  -0.52839 -4.62740 -1.42262
H  -0.47885 -3.13028 -2.34686
C  -1.24152  4.62982  0.72946
H  -1.55526  5.67558  0.81942
C   1.58812 -0.74481  3.33395
H   1.01021 -1.53058  3.85264
H   0.87112 -0.07561  2.81965
H   2.09756 -0.13160  4.09808
C  -0.41197  4.05774  1.77461
H  -0.14377  4.69542  2.62866
C  -3.10394 -3.47910 -0.29277
H  -3.84102 -2.98113  0.35760
H  -3.11662 -4.55720 -0.05493
H  -3.44766 -3.36252 -1.33294
C  -3.68291 -1.50195  3.19518
H  -4.68598 -1.09325  3.41217
H  -3.23267 -1.79947  4.15832
H  -3.81951 -2.41129  2.58665
C   1.78970 -1.37208 -3.29320
H   0.73553 -1.05325 -3.37135
H   1.92751 -2.23065 -3.97435
H   2.41671 -0.54388 -3.66031
C   4.09245 -2.25340 -1.36558
H   4.72215 -1.35860 -1.48857
H   4.37744 -2.98554 -2.14104
H   4.33007 -2.69153 -0.38162
C  -2.36364  1.14651 -3.53394
H  -1.76601  0.95758 -4.44273
H  -1.86869  1.93899 -2.94868
H  -3.34780  1.52324 -3.86682
C   3.55134 -2.33597  3.08208
H   4.08665 -1.85394  3.91888
H   4.30821 -2.75702  2.39900
H   2.97078 -3.17279  3.50864
C   4.32029  1.48519 -2.79415
H   4.00615  1.85574 -3.78642
H   4.53970  0.40819 -2.88625
H   5.26561  1.99415 -2.53444
C   2.91575  3.28616 -1.69607
H   3.81240  3.87574 -1.43448
H   2.12332  3.51282 -0.96473
H   2.57474  3.63063 -2.68899
C  -3.22860 -1.23064 -3.54058
H  -4.26342 -0.92138 -3.77263
H  -3.27852 -2.19623 -3.01292
H  -2.70455 -1.39303 -4.49866
H  -1.43130  1.61483  0.87073
96
TS(H-I)-Na
Na  2.50878  2.70886  1.07982
Al -0.12767  0.10257 -0.25128
Si  1.63382 -2.59648 -0.84839
Si -2.23482 -2.37832  0.35048
N   1.46855 -0.90315 -0.24997
N  -1.78552 -0.67590 -0.01623
C   0.10217  2.03129 -0.38487
C   2.58314 -0.26981  0.39833
C   3.68411  0.29024 -0.34603
C  -2.88186  0.24002 -0.28310
C   2.60944 -0.17077  1.83751
C  -0.83130  3.11166  0.01141
H  -1.89165  2.89561  0.17253
C  -3.60728  0.83719  0.79640
C  -3.24494  0.55734 -1.62983
C   3.80101  0.19669 -1.87164
H   2.79184 -0.03646 -2.25485
C  -4.32070  1.43658 -1.86204
H  -4.59235  1.68146 -2.89537
C  -0.32351  4.37281  0.25986
H  -0.98521  5.15496  0.65580
C  -4.68316  1.69931  0.50720
H  -5.23876  2.15191  1.33689
C  -5.04792  2.00087 -0.80941
H  -5.88513  2.67699 -1.01277
C   1.19371  2.56293 -1.24072
H   1.59822  1.95299 -2.05317
C   3.69177  0.46718  2.48246
H   3.70890  0.50950  3.57734
C  -2.49642 -0.00276 -2.84164
H  -1.72025 -0.69127 -2.45728
C   4.73686  0.93051  0.35321
H   5.57142  1.34874 -0.21936
C  -3.24127  0.59927  2.26392
H  -2.38183 -0.09198  2.27563
C  -1.18195 -3.60562 -0.66444
H  -1.72317 -4.56991 -0.57236
H  -1.24337 -3.34107 -1.73696
C   1.53720 -0.81704  2.71642
H   0.71716 -1.13312  2.04758
C   4.28674  1.50749 -2.53423
H   3.72334  2.38451 -2.18312
H   4.16853  1.43885 -3.62925
H   5.35947  1.68756 -2.34071
C   4.75101  1.03203  1.75200
H   5.59116  1.51154  2.26653
C   1.52868 -2.64366 -2.75283
H   0.60621 -2.15081 -3.10692
H   1.50093 -3.68897 -3.10863
H   2.38044 -2.14282 -3.23899
C   0.28376 -3.78948 -0.21304
H   0.66549 -4.77152 -0.56661
H   0.35427 -3.84179  0.89043
C   1.02365  4.72608 -0.09594
H   1.37220  5.75632  0.02945
C  -1.78976  1.11867 -3.63912
H  -1.19852  0.69145 -4.46917
H  -1.11802  1.71388 -2.99748
H  -2.52624  1.81355 -4.08026
C   1.66573  3.86264 -1.03215
H   2.49348  4.25322 -1.64390
C   3.25762 -3.37164 -0.19837
H   4.01732 -2.63057  0.09301
H   3.70220 -4.03547 -0.95993
H   3.03947 -3.99263  0.68773
C   4.76512 -0.93687 -2.30362
H   5.77880 -0.75278 -1.90448
H   4.84178 -0.97191 -3.40500
H   4.44398 -1.92797 -1.95433
C  -1.99102 -2.84003  2.18876
H  -0.99442 -2.55297  2.56404
H  -2.09036 -3.93355  2.31288
H  -2.74403 -2.36079  2.83432
C  -4.05786 -2.66924 -0.10502
H  -4.72929 -1.94548  0.38353
H  -4.35792 -3.68400  0.20993
H  -4.22068 -2.58916 -1.19242
C   0.94269  0.14947  3.76229
H   0.12926 -0.34523  4.32051
H   0.52238  1.04706  3.27565
H   1.69546  0.47372  4.50325
C  -3.41807 -0.82770 -3.76830
H  -4.21755 -0.20030 -4.20046
H  -3.90337 -1.65825 -3.22854
H  -2.84179 -1.25506 -4.60798
C  -4.39877 -0.05460  3.05225
H  -4.09238 -0.26447  4.09283
H  -4.72585 -1.00327  2.59403
H  -5.27925  0.61083  3.09604
C  -2.79372  1.90508  2.96192
H  -3.61650  2.64132  3.00061
H  -1.95051  2.37800  2.43133
H  -2.48289  1.69936  4.00194
C   2.09250 -2.08686  3.40483
H   2.91228 -1.83383  4.10062
H   2.48927 -2.80599  2.66988
H   1.30064 -2.58990  3.98736
H   0.60705  1.59409  0.79689
96
I-Na
Na -1.69730  1.82578 -2.34267
Al  0.03599  0.18684 -0.33377
Si -1.63923 -2.19701  1.33721
Si  1.86852 -2.49867 -0.46393
N  -1.55280 -0.71743  0.33064
N   1.65732 -0.75780 -0.09699
C   0.11023  2.21731  0.04736
C  -2.74445 -0.07795 -0.11896
C  -3.47835  0.83794  0.72264
C   2.87916 -0.01398  0.07942
C  -3.22820 -0.28861 -1.46657
C   1.32858  2.92843  0.23477
H   2.26054  2.37449  0.37459
C   3.57703  0.54023 -1.04424
C   3.41969  0.18359  1.39097
C  -3.14017  1.01937  2.20643
H  -2.14423  0.56940  2.35727
C   4.60957  0.92023  1.54951
H   5.00967  1.07384  2.55894
C   1.40063  4.33412  0.24629
H   2.37129  4.82075  0.39700
C   4.76888  1.26101 -0.83269
H   5.29549  1.68324 -1.69732
C   5.29068  1.45763  0.45108
H   6.21753  2.02382  0.59398
C  -1.03787  3.05251 -0.09950
H  -2.04097  2.59901 -0.13148
C  -4.28894  0.50454 -1.96436
H  -4.65367  0.32796 -2.98461
C   2.71339 -0.35348  2.63498
H   1.87499 -0.97173  2.27043
C  -4.55214  1.57561  0.18272
H  -5.08997  2.27673  0.83069
C   3.05135  0.40731 -2.47633
H   2.11413 -0.17277 -2.42525
C   0.92224 -3.62485  0.75746
H   1.33174 -4.64144  0.57988
H   1.23269 -3.36179  1.78660
C  -2.70826 -1.43699 -2.34006
H  -1.79501 -1.81359 -1.84930
C  -3.07243  2.49030  2.67441
H  -2.33961  3.07740  2.10113
H  -2.77421  2.52403  3.73663
H  -4.05409  2.99279  2.60118
C  -4.94006  1.45178 -1.15785
H  -5.76979  2.04598 -1.55614
C  -1.05182 -1.90320  3.13014
H  -0.08020 -1.38300  3.15815
H  -0.92982 -2.87075  3.64971
H  -1.77278 -1.30182  3.70770
C  -0.61641 -3.65779  0.64384
H  -1.01525 -4.52852  1.20763
H  -0.92893 -3.83133 -0.40458
C   0.24826  5.11335  0.06371
H   0.30527  6.20738  0.06696
C   2.11971  0.79631  3.48141
H   1.56351  0.39825  4.34933
H   1.43094  1.41886  2.88605
H   2.91639  1.45700  3.86864
C  -0.98375  4.46230 -0.09923
H  -1.90892  5.04495 -0.19359
C  -3.43645 -2.86806  1.37167
H  -4.19038 -2.12032  1.07850
H  -3.69233 -3.22750  2.38354
H  -3.53335 -3.72836  0.68715
C  -4.16393  0.26534  3.09156
H  -5.17654  0.68815  2.96005
H  -3.89617  0.36650  4.15836
H  -4.21646 -0.80740  2.85337
C   1.26080 -2.93449 -2.22451
H   0.26704 -2.50264 -2.43052
H   1.18964 -4.02943 -2.35278
H   1.95377 -2.54844 -2.99057
C   3.70525 -2.98353 -0.32043
H   4.35673 -2.35706 -0.94998
H   3.83147 -4.03493 -0.63347
H   4.06694 -2.89341  0.71732
C  -2.34280 -1.03441 -3.78549
H  -2.02603 -1.92221 -4.35941
H  -1.48885 -0.33256 -3.80606
H  -3.19812 -0.59146 -4.32873
C   3.62756 -1.24755  3.50054
H   4.47833 -0.67977  3.91809
H   4.04312 -2.08826  2.91948
H   3.06321 -1.66767  4.35207
C   4.03856 -0.34750 -3.39488
H   3.62005 -0.45509 -4.41200
H   4.26225 -1.35708 -3.01170
H   4.99804  0.19242 -3.48687
C   2.70611  1.78566 -3.08724
H   3.60581  2.41829 -3.19462
H   1.99016  2.33493 -2.45273
H   2.26593  1.66237 -4.09420
C  -3.75491 -2.57832 -2.37621
H  -4.67719 -2.25307 -2.89072
H  -4.03506 -2.90112 -1.36188
H  -3.35526 -3.45281 -2.91933
H  -0.29336  0.27731 -1.98013
96
TS(I-J)-Na
Na -1.91791  1.94767 -2.66269
Al  0.05602  0.19751 -0.34024
Si -1.63723 -1.90951  1.64052
Si  1.87975 -2.53208 -0.07885
N  -1.56554 -0.58567  0.43265
N   1.66216 -0.75865  0.00053
C   0.23241  2.23939 -0.10491
C  -2.77226 -0.12990 -0.17752
C  -3.60062  0.88623  0.43823
C   2.88969 -0.00574  0.05468
C  -3.19524 -0.64808 -1.45946
C   1.45130  2.97014 -0.18690
H   2.40425  2.43500 -0.18918
C   3.58859  0.35561 -1.14488
C   3.43855  0.39381  1.31605
C  -3.35863  1.37773  1.87338
H  -2.29766  1.17288  2.10343
C   4.63678  1.13276  1.35107
H   5.04278  1.44161  2.32188
C   1.49534  4.37481 -0.26722
H   2.46670  4.88000 -0.32460
C   4.78952  1.08710 -1.05525
H   5.31645  1.35988 -1.97791
C   5.31921  1.48015  0.17938
H   6.25281  2.05127  0.22770
C  -0.93667  3.05032 -0.08844
H  -1.91519  2.56578  0.02379
C  -4.30566 -0.07934 -2.12228
H  -4.61969 -0.49767 -3.08725
C   2.73582  0.06751  2.63331
H   1.88267 -0.58298  2.37385
C  -4.69643  1.41941 -0.27321
H  -5.30348  2.19998  0.19825
C   3.05156  0.00532 -2.53538
H   2.11142 -0.55285 -2.38727
C   0.93536 -3.43133  1.31665
H   1.33280 -4.46793  1.31651
H   1.25181 -2.99702  2.28408
C  -2.53324 -1.87302 -2.09624
H  -1.62600 -2.07867 -1.50411
C  -3.63323  2.88203  2.10300
H  -3.08910  3.53552  1.40491
H  -3.31779  3.15810  3.12367
H  -4.71021  3.11795  2.02855
C  -5.04351  0.97054 -1.55574
H  -5.90987  1.39194 -2.07830
C  -1.07236 -1.31509  3.36351
H  -0.07611 -0.84492  3.31514
H  -1.00737 -2.16836  4.06233
H  -1.76886 -0.57738  3.79401
C  -0.60211 -3.46384  1.21098
H  -1.00996 -4.21810  1.91850
H  -0.91887 -3.81831  0.21021
C   0.31265  5.13060 -0.27354
H   0.34687  6.22408 -0.33538
C   2.17356  1.34363  3.30099
H   1.61942  1.09148  4.22329
H   1.49152  1.88230  2.62263
H   2.98708  2.03811  3.57881
C  -0.91529  4.45735 -0.17677
H  -1.85384  5.02656 -0.13969
C  -3.41638 -2.63174  1.74693
H  -4.18402 -2.00693  1.26436
H  -3.71384 -2.78217  2.79944
H  -3.43961 -3.62322  1.26215
C  -4.24025  0.59239  2.87760
H  -5.31076  0.75542  2.65688
H  -4.05200  0.94557  3.90716
H  -4.05418 -0.48911  2.84988
C   1.28839 -3.26862 -1.74280
H   0.27987 -2.91752 -2.01635
H   1.25967 -4.37179 -1.68894
H   1.96965 -2.98874 -2.56364
C   3.71767 -2.98762  0.13841
H   4.36547 -2.48807 -0.59932
H   3.83889 -4.07883  0.01932
H   4.08882 -2.71233  1.13941
C  -2.10388 -1.66579 -3.56497
H  -1.64982 -2.58964 -3.96336
H  -1.34012 -0.87256 -3.64326
H  -2.96122 -1.42068 -4.21950
C   3.64346 -0.70246  3.61736
H   4.51116 -0.09550  3.93253
H   4.03397 -1.63233  3.17023
H   3.08247 -0.97273  4.52977
C   4.02715 -0.88797 -3.33397
H   3.59833 -1.15206 -4.31769
H   4.25173 -1.82587 -2.79914
H   4.98745 -0.37375 -3.51877
C   2.70871  1.27583 -3.34819
H   3.61039  1.88055 -3.55417
H   1.99721  1.91662 -2.80028
H   2.26185  1.00257 -4.32220
C  -3.47205 -3.10020 -1.99842
H  -4.38487 -2.95125 -2.60340
H  -3.78774 -3.28805 -0.96052
H  -2.96417 -4.00590 -2.37429
H  -0.30731  0.15914 -1.96967
J-Na
Al  0.01412  0.06683 -0.40269
Si -1.64990 -1.29310  2.16659
Si  1.84913 -2.41559  0.66617
N  -1.57830 -0.51639  0.55668
N   1.64051 -0.71457  0.14791
C   0.09784  2.10257 -0.55632
C  -2.75870 -0.26263 -0.19483
C  -3.52815  0.95114 -0.02375
C   2.85939  0.01545 -0.12078
C  -3.17646 -1.17438 -1.23820
C   0.20688  2.70613 -1.83909
H   0.31062  2.05771 -2.72687
C   3.49464 -0.05719 -1.40416
C   3.47742  0.80234  0.90643
C  -3.25784  1.93381  1.11691
H  -2.24708  1.70542  1.49522
C   4.70786  1.43715  0.64807
H   5.18082  2.02351  1.44436
C   0.27544  4.10153 -2.03172
H   0.37731  4.51636 -3.04203
C   4.72148  0.60390 -1.61151
H   5.20376  0.53256 -2.59404
C   5.33993  1.33911 -0.59592
H   6.29932  1.83720 -0.77347
C   0.07729  3.00651  0.53682
H   0.00040  2.61137  1.55737
C  -4.23257 -0.82506 -2.10615
H  -4.52406 -1.52776 -2.89540
C   2.84372  0.98372  2.28805
H   1.80389  0.61865  2.20464
C  -4.58378  1.24707 -0.91897
H  -5.15307  2.17244 -0.77820
C   2.89139 -0.83501 -2.57776
H   1.92334 -1.24198 -2.23841
C   0.95777 -2.77027  2.32428
H   1.38827 -3.72905  2.68140
H   1.28396 -2.01181  3.06068
C  -2.52867 -2.54645 -1.40434
H  -1.65090 -2.55170 -0.73702
C  -3.28845  3.41290  0.67466
H  -2.59773  3.61436 -0.16092
H  -2.97975  4.06104  1.51229
H  -4.30297  3.73466  0.37766
C  -4.92912  0.38661 -1.97233
H  -5.75069  0.63815 -2.65185
C  -1.08589 -0.09715  3.54359
H  -0.08607  0.31787  3.33004
H  -1.02561 -0.62585  4.51181
H  -1.78475  0.74741  3.66452
C  -0.58378 -2.87668  2.30143
H  -0.94004 -3.33728  3.24823
H  -0.91486 -3.57345  1.50646
C   0.24738  4.95517 -0.91860
H   0.30712  6.04092 -1.05123
C   2.81117  2.46453  2.73023
H   2.20664  2.57728  3.64841
H   2.38413  3.11288  1.94923
H   3.82330  2.84053  2.96382
C   0.15746  4.40014  0.36970
H   0.14651  5.05826  1.24649
C  -3.43654 -1.88708  2.52893
H  -4.19394 -1.39279  1.89977
H  -3.70039 -1.70344  3.58489
H  -3.51927 -2.97407  2.35632
C  -4.26926  1.72866  2.27147
H  -5.30068  1.92620  1.92748
H  -4.05212  2.42599  3.09998
H  -4.24007  0.70410  2.67201
C   1.18740 -3.66694 -0.61985
H   0.15198 -3.45360 -0.92908
H   1.20802 -4.68886 -0.19974
H   1.81214 -3.66403 -1.52834
C   3.69388 -2.83192  0.90977
H   4.27748 -2.63515 -0.00377
H   3.79054 -3.90532  1.15129
H   4.16278 -2.25691  1.72317
C  -2.04377 -2.83054 -2.84179
H  -1.53784 -3.81058 -2.88522
H  -1.32361 -2.06445 -3.17387
H  -2.88255 -2.86660 -3.56093
C   3.55145  0.14571  3.37835
H   4.61775  0.42506  3.45512
H   3.50252 -0.93415  3.16794
H   3.08704  0.31869  4.36620
C   3.78462 -2.01770 -3.01822
H   3.31339 -2.57452 -3.84840
H   3.96403 -2.72672 -2.19332
H   4.77021 -1.66505 -3.37164
C   2.61354  0.08408 -3.78904
H   3.54954  0.48989 -4.21312
H   1.98175  0.94081 -3.50308
H   2.09951 -0.47571 -4.59138
C  -3.49790 -3.65831 -0.93542
H  -4.39386 -3.70300 -1.58082
H  -3.83903 -3.49102  0.09885
H  -3.00257 -4.64406 -0.98006
H  -0.42485 -0.25652 -1.99184
Na -2.06822  1.20726 -2.35612
110
K-Na
Na  1.68932  0.99774 -0.06899
Al -1.19082  0.09266 -0.00460
Si -1.54415 -3.33025 -0.09189
Si -4.16988 -0.69767  1.29825
N  -0.63394 -1.80007  0.07375
N  -3.07952  0.26296  0.25793
C   2.22580  3.89306 -1.00580
C   0.78793 -1.82111  0.12682
C   1.58707 -1.76132 -1.07100
C  -3.59624  1.47839 -0.31928
C   1.46560 -1.74617  1.39471
C   2.22492  4.01178  0.39699
H   1.43121  4.57580  0.89603
C  -3.55624  2.72292  0.38988
C  -4.13473  1.46266 -1.64699
C   0.96270 -1.88752 -2.46162
H  -0.12872 -1.92850 -2.31271
C  -4.61178  2.65579 -2.22147
H  -5.01824  2.63267 -3.23962
C   3.23844  3.39601  1.15638
H   3.23841  3.49215  2.24715
C  -4.05363  3.88849 -0.22656
H  -4.02317  4.83574  0.32598
C  -4.58149  3.86763 -1.52168
H  -4.96363  4.78560 -1.98176
C   3.24246  3.16154 -1.64946
H   3.24495  3.07428 -2.74085
C   2.86251 -1.55304  1.43729
H   3.35967 -1.48082  2.41228
C  -4.17209  0.17615 -2.47177
H  -3.94074 -0.64864 -1.77519
C   2.98456 -1.58129 -0.97380
H   3.57915 -1.53444 -1.89433
C  -2.97949  2.83990  1.80186
H  -2.63013  1.83374  2.09022
C  -4.25540 -2.54782  0.81166
H  -5.13357 -2.93124  1.37264
H  -4.54010 -2.62280 -0.25514
C   0.69599 -1.85336  2.71145
H  -0.34720 -2.09027  2.43942
C   1.25639 -0.66822 -3.36308
H   0.85539  0.25892 -2.91374
H   0.77712 -0.79280 -4.34992
H   2.34008 -0.53440 -3.53689
C   3.63084 -1.46108  0.26636
H   4.71474 -1.31189  0.31767
C  -2.25302 -3.58301 -1.85052
H  -2.78377 -2.68313 -2.20457
H  -2.97437 -4.42009 -1.85122
H  -1.46579 -3.82190 -2.58472
C  -3.02347 -3.43291  1.11301
H  -3.31665 -4.50374  1.08574
H  -2.65898 -3.26027  2.14382
C   4.25348  2.66139  0.51320
H   5.04948  2.18657  1.09554
C  -3.07041  0.19099 -3.55603
H  -3.06870 -0.75061 -4.13493
H  -2.07120  0.31992 -3.10143
H  -3.22305  1.02581 -4.26377
C   4.25595  2.54487 -0.89045
H   5.05384  1.98063 -1.38364
C  -0.40436 -4.81161  0.30249
H   0.52886 -4.78333 -0.28442
H  -0.92061 -5.76019  0.07222
H  -0.12591 -4.83195  1.36984
C   1.40914 -3.19476 -3.15590
H   2.49878 -3.20096 -3.34040
H   0.90438 -3.30839 -4.13165
H   1.17099 -4.08021 -2.54312
C  -3.61944 -0.64562  3.13023
H  -2.55236 -0.90734  3.23562
H  -4.20229 -1.36387  3.73463
H  -3.76272  0.35649  3.56722
C  -5.94987 -0.02519  1.17511
H  -5.99768  1.05706  1.37742
H  -6.60120 -0.54036  1.90291
H  -6.36989 -0.19006  0.16850
C   0.68156 -0.51220  3.47844
H   0.09838 -0.59862  4.41237
H   0.22733  0.28765  2.86432
H   1.70561 -0.19535  3.75107
C  -5.55431 -0.10241 -3.09933
H  -5.82729  0.65760 -3.85320
H  -6.35021 -0.11295 -2.33533
H  -5.55598 -1.08253 -3.60867
C  -4.04201  3.29320  2.82837
H  -3.61230  3.33138  3.84581
H  -4.90517  2.60668  2.84891
H  -4.42683  4.30157  2.59207
C  -1.75349  3.77991  1.84112
H  -2.02212  4.80959  1.54290
H  -0.97042  3.41502  1.15376
H  -1.33057  3.82486  2.86169
C   1.23647 -2.98922  3.60777
H   2.26573 -2.78440  3.95401
H   1.25105 -3.95396  3.07345
H   0.60414 -3.10367  4.50559
H   1.43247  4.36464 -1.59384
C   8.13973  1.56381  0.47269
C   8.11686  1.39901 -0.92370
C   7.97455  0.45049  1.31424
H   8.29790  2.55829  0.90355
C   7.92825  0.12119 -1.47749
H   8.25784  2.26528 -1.57900
C   7.78729 -0.82787  0.76003
H   8.00277  0.57653  2.40192
C   7.76385 -0.99244 -0.63555
H   7.91989 -0.00899 -2.56500
H   7.66896 -1.69719  1.41553
H   7.62605 -1.98964 -1.06668
110
TS(K-L)-Na
Na  3.77157 -0.49845 -0.00886
Al -0.97488  0.20328 -0.78697
Si -1.37661  3.18105  0.73372
Si -4.20748  0.58277 -0.44816
N  -0.34286  1.89711  0.02177
N  -2.69990 -0.29858 -0.08283
C   1.21276 -1.06402 -0.53797
C   1.02317  2.18078 -0.25509
C   2.02987  2.06850  0.77485
C  -2.77036 -1.68021  0.32073
C   1.46254  2.50727 -1.59006
C   2.00002 -1.22058 -1.75700
H   2.13094 -0.35449 -2.41545
C  -2.81321 -2.75130 -0.63226
C  -2.76499 -2.00693  1.71744
C   1.65859  1.79024  2.23366
H   0.57332  1.59561  2.25103
C  -2.78059 -3.35454  2.12222
H  -2.77545 -3.58977  3.19358
C   2.42928 -2.47794 -2.18317
H   2.94503 -2.56271 -3.14812
C  -2.82986 -4.08410 -0.17370
H  -2.86041 -4.89573 -0.91057
C  -2.80978 -4.39745  1.18886
H  -2.82388 -5.44164  1.52038
C   1.14216 -2.24268  0.30923
H   0.63444 -2.17696  1.27762
C   2.84289  2.63578 -1.86147
H   3.15852  2.87570 -2.88380
C  -2.73427 -0.91775  2.78900
H  -2.87418  0.04051  2.25938
C   3.39510  2.24026  0.45564
H   4.13830  2.22359  1.26534
C  -2.86053 -2.51176 -2.14264
H  -2.78566 -1.42178 -2.30190
C  -4.20561  2.31989  0.35011
H  -5.20104  2.74600  0.10571
H  -4.19905  2.20700  1.45068
C   0.48002  2.80860 -2.72542
H  -0.53363  2.74372 -2.29106
C   2.36204  0.54004  2.80883
H   2.10798 -0.37500  2.24224
H   2.04784  0.36376  3.85222
H   3.46270  0.65909  2.82321
C   3.81535  2.50403 -0.86339
H   4.87622  2.65762 -1.09272
C  -1.70775  2.99495  2.60834
H  -2.02718  1.97264  2.86772
H  -2.52018  3.68395  2.90303
H  -0.82586  3.24343  3.22031
C  -3.09555  3.29967 -0.10385
H  -3.40646  4.34153  0.12286
H  -2.96793  3.27739 -1.20352
C   2.20857 -3.64094 -1.40174
H   2.51659 -4.62652 -1.76284
C  -1.36012 -0.86660  3.49346
H  -1.33333 -0.06896  4.25827
H  -0.55296 -0.66770  2.76735
H  -1.13466 -1.82455  3.99631
C   1.57017 -3.49101 -0.14849
H   1.41569 -4.36947  0.48949
C  -0.54597  4.88012  0.45949
H   0.51537  4.88703  0.75815
H  -1.06972  5.65308  1.04893
H  -0.59517  5.17863 -0.60133
C   1.95528  3.01489  3.12960
H   3.03873  3.23104  3.16406
H   1.61720  2.83351  4.16529
H   1.44931  3.92068  2.75811
C  -4.44241  0.87169 -2.32708
H  -3.54025  1.31576 -2.78395
H  -5.28575  1.56125 -2.51268
H  -4.65249 -0.06925 -2.86151
C  -5.71889 -0.36917  0.21266
H  -5.72307 -1.41513 -0.13515
H  -6.65063  0.11103 -0.13433
H  -5.73555 -0.38487  1.31511
C   0.55600  1.78005 -3.87503
H  -0.15158  2.04738 -4.68024
H   0.29254  0.77125 -3.50951
H   1.56767  1.74179 -4.32011
C  -3.86679 -1.06789  3.82770
H  -3.75129 -1.98562  4.43187
H  -4.85617 -1.11454  3.34250
H  -3.86763 -0.21256  4.52690
C  -4.19855 -2.99359 -2.74984
H  -4.23873 -2.77224 -3.83171
H  -5.06423 -2.50700 -2.26888
H  -4.32351 -4.08475 -2.62864
C  -1.66743 -3.16188 -2.87666
H  -1.67453 -4.26188 -2.77183
H  -0.70813 -2.79057 -2.48106
H  -1.70886 -2.93064 -3.95654
C   0.67806  4.24166 -3.27541
H   1.65071  4.35098 -3.78806
H   0.63911  4.99626 -2.47233
H  -0.10947  4.48093 -4.01133
H   1.28370 -0.09617 -0.02310
C   5.27277 -2.67680  1.34153
C   5.86057 -1.52338  1.89792
C   5.44879 -2.97135 -0.02604
H   4.68421 -3.35000  1.97219
C   6.61926 -0.65516  1.08691
H   5.73688 -1.30767  2.96422
C   6.19519 -2.09445 -0.83908
H   4.96624 -3.85018 -0.46238
C   6.78023 -0.93946 -0.28511
H   7.08707  0.23398  1.52176
H   6.32652 -2.31652 -1.90290
H   7.37234 -0.26911 -0.91679
110
L-Na 
Na  3.30346 -1.17157 -0.05820
Al -0.89864  0.03680  0.01117
Si -0.85094  3.32244  0.18376
Si -3.71123  1.00011 -1.33128
N  -0.06629  1.71265 -0.04464
N  -2.70643 -0.09675 -0.31379
C   0.40259 -1.40393  0.34459
C   1.37013  1.67304 -0.13940
C   2.18755  1.62742  1.04359
C  -3.36596 -1.24695  0.28611
C   2.00972  1.64583 -1.42431
C   0.85162 -2.06709 -0.96702
H   0.33163 -1.89360 -1.91675
C  -3.54531 -2.46574 -0.43897
C  -3.85717 -1.15191  1.62663
C   1.59388  1.62925  2.45550
H   0.49637  1.62695  2.34479
C  -4.50862 -2.25683  2.20614
H  -4.87598 -2.18145  3.23571
C   1.79692 -3.08534 -0.87083
H   2.16035 -3.57973 -1.78563
C  -4.22021 -3.53559  0.18300
H  -4.35960 -4.46793 -0.37576
C  -4.70203 -3.44380  1.49180
H  -5.21842 -4.29199  1.95383
C   0.24270 -2.47873  1.40777
H  -0.61324 -2.49913  2.09039
C   3.41978  1.58090 -1.49629
H   3.90023  1.56744 -2.48134
C  -3.65486  0.11107  2.46327
H  -3.38808  0.91771  1.75788
C   3.59294  1.58707  0.91532
H   4.20996  1.57500  1.82126
C  -3.02765 -2.67533 -1.86361
H  -2.44041 -1.77979 -2.13374
C  -3.59319  2.83891 -0.81206
H  -4.41020  3.32003 -1.38974
H  -3.90225  2.92790  0.24683
C   1.22338  1.70047 -2.73627
H   0.15319  1.65622 -2.46714
C   1.98506  0.37141  3.26796
H   1.62008 -0.56255  2.80410
H   1.55090  0.42791  4.28177
H   3.08135  0.29578  3.38939
C   4.21759  1.55815 -0.34329
H   5.30954  1.52692 -0.42078
C  -1.57763  3.52493  1.93664
H  -2.22533  2.68043  2.22314
H  -2.19005  4.44367  1.97925
H  -0.78583  3.61673  2.69783
C  -2.27027  3.60057 -1.06180
H  -2.45663  4.69411 -1.01862
H  -1.89157  3.41256 -2.08441
C   2.21282 -3.58391  0.41180
H   2.89130 -4.44441  0.44471
C  -2.46955 -0.07116  3.43996
H  -2.27658  0.85244  4.01478
H  -1.53883 -0.34612  2.90847
H  -2.67634 -0.88431  4.15811
C   1.23332 -3.43167  1.46979
H   1.22567 -4.17438  2.28032
C   0.42748  4.71204 -0.06503
H   1.35923  4.52756  0.49354
H  -0.00254  5.66236  0.29685
H   0.69644  4.84980 -1.12463
C   1.99264  2.90697  3.23129
H   3.08397  2.95046  3.39741
H   1.50597  2.92332  4.22230
H   1.70261  3.82452  2.69283
C  -3.17397  0.90345 -3.15985
H  -2.09420  1.10399 -3.27373
H  -3.71557  1.65358 -3.76330
H  -3.37595 -0.08971 -3.59209
C  -5.54158  0.51867 -1.15104
H  -5.71583 -0.55081 -1.34589
H  -6.15254  1.10338 -1.86060
H  -5.90712  0.73224 -0.13252
C   1.54003  0.50184 -3.65921
H   0.87815  0.51119 -4.54292
H   1.40597 -0.45487 -3.12827
H   2.58015  0.54305 -4.03083
C  -4.92169  0.55734  3.22282
H  -5.21108 -0.16432  4.00683
H  -5.78149  0.67247  2.54137
H  -4.74771  1.52677  3.72225
C  -4.18466 -2.81407 -2.88109
H  -3.78820 -2.94108 -3.90452
H  -4.85028 -1.93461 -2.88045
H  -4.80558 -3.69902 -2.65398
C  -2.09011 -3.90075 -1.95800
H  -2.63121 -4.83912 -1.74156
H  -1.24569 -3.81371 -1.25552
H  -1.67936 -3.98728 -2.98015
C   1.46777  3.02518 -3.49643
H   2.52899  3.12709 -3.78603
H   1.20273  3.90517 -2.88893
H   0.86514  3.05457 -4.42109
H   1.22846 -0.71669  0.71197
C   6.45575 -1.56899  1.49271
C   7.32339 -0.60967  0.94196
C   5.82617 -2.51235  0.65733
H   6.27839 -1.59385  2.57318
C   7.56278 -0.58798 -0.44324
H   7.82005  0.11683  1.59399
C   6.06716 -2.48842 -0.73196
H   5.14774 -3.26256  1.07870
C   6.93449 -1.52754 -1.28078
H   8.24515  0.15505 -0.86947
H   5.58916 -3.23284 -1.37856
H   7.12897 -1.51799 -2.35852
110
TS(L-M)-Na
Na  3.62129 -0.02035 -0.58822
Al -0.66425  0.04729 -0.19728
Si -3.32554 -1.50906  0.98357
Si -1.90353  1.99045  2.12314
N  -1.64702 -1.44222  0.32537
N  -1.13656  1.70058  0.51707
C   0.93534 -0.09479 -1.34257
C  -1.04219 -2.72856  0.03888
C  -1.27420 -3.39488 -1.20660
C  -0.81576  2.89443 -0.23811
C  -0.20281 -3.34878  1.01792
C   1.35446  1.04708 -2.20370
H   0.76846  1.97059 -2.20445
C   0.36029  3.65918  0.04434
C  -1.70080  3.33921 -1.27122
C  -2.16669 -2.80972 -2.30404
H  -2.52973 -1.83303 -1.94101
C  -1.40117  4.51710 -1.98170
H  -2.07879  4.84840 -2.77619
C   2.51248  0.98952 -2.97162
H   2.80777  1.88013 -3.54398
C   0.60171  4.84390 -0.67889
H   1.50062  5.43023 -0.45356
C  -0.26553  5.27957 -1.68606
H  -0.05599  6.20108 -2.23967
C   1.49581 -1.37885 -1.85461
H   1.04249 -2.32675 -1.55469
C   0.41340 -4.57935  0.71929
H   1.06469 -5.04591  1.46788
C  -2.94255  2.53144 -1.64470
H  -3.16372  1.88196 -0.77906
C  -0.64658 -4.63348 -1.44730
H  -0.82017 -5.13766 -2.40504
C   1.40842  3.20875  1.06489
H   1.08496  2.22506  1.44870
C  -3.57011  1.08580  2.36467
H  -3.99688  1.56864  3.26902
H  -4.25132  1.36936  1.53983
C   0.04895 -2.71182  2.38652
H  -0.66297 -1.87353  2.48353
C  -1.39251 -2.55929 -3.61884
H  -0.51265 -1.91464 -3.45580
H  -2.05075 -2.07605 -4.36262
H  -1.03552 -3.50722 -4.06056
C   0.19984 -5.22551 -0.50354
H   0.68214 -6.18585 -0.71592
C  -4.62908 -0.91449 -0.27864
H  -4.37498  0.07042 -0.70452
H  -5.61264 -0.81966  0.21587
H  -4.74104 -1.62345 -1.11455
C  -3.54481 -0.44603  2.55359
H  -4.51132 -0.78869  2.97887
H  -2.78086 -0.74011  3.29830
C   3.27717 -0.21030 -3.11185
H   4.11523 -0.26113 -3.81330
C  -2.64809  1.61467 -2.85580
H  -3.51753  0.97610 -3.09319
H  -1.77821  0.95543 -2.67459
H  -2.40888  2.21542 -3.75117
C   2.64352 -1.40607 -2.63759
H   3.04233 -2.38201 -2.94846
C  -3.73797 -3.30085  1.47661
H  -3.56833 -4.01581  0.65634
H  -4.80124 -3.35916  1.76882
H  -3.13340 -3.63246  2.33702
C  -3.39717 -3.70689 -2.57359
H  -3.09183 -4.69618 -2.95874
H  -4.05463 -3.24563 -3.33211
H  -3.99403 -3.87744 -1.66160
C  -0.76069  1.42332  3.54480
H  -0.40912  0.38932  3.38519
H  -1.30192  1.44712  4.50744
H   0.12825  2.06737  3.64031
C  -2.32453  3.83906  2.30004
H  -1.46854  4.50435  2.11211
H  -2.69682  4.03224  3.32144
H  -3.12143  4.12223  1.59154
C   1.47500 -2.12127  2.48494
H   1.64986 -1.68183  3.48417
H   1.63010 -1.32495  1.73071
H   2.23467 -2.90718  2.31872
C  -4.19110  3.39746 -1.90984
H  -4.08518  4.01256 -2.82096
H  -4.39812  4.07860 -1.06710
H  -5.07652  2.75428 -2.05614
C   1.55031  4.18450  2.25449
H   2.31734  3.82551  2.96491
H   0.60560  4.30168  2.80943
H   1.86032  5.18762  1.91073
C   2.78509  3.01124  0.38633
H   3.23096  3.97575  0.08285
H   2.67565  2.40574 -0.53241
H   3.49606  2.53165  1.08575
C  -0.20677 -3.69048  3.55400
H   0.52211 -4.52036  3.56247
H  -1.21408 -4.13594  3.49736
H  -0.11802 -3.16635  4.52198
H   1.41684  0.08174 -0.06998
C   6.46034 -1.17354 -0.51471
C   5.75392 -1.91573  0.45145
C   6.70757  0.19737 -0.30809
H   6.81905 -1.66242 -1.42561
C   5.28077 -1.28239  1.61726
H   5.56507 -2.98201  0.29252
C   6.24668  0.82791  0.86302
H   7.26055  0.77170 -1.05810
C   5.52565  0.08955  1.82232
H   4.72514 -1.85626  2.36534
H   6.44357  1.89224  1.02588
H   5.16648  0.57828  2.73370
110
M-Na 
Na  2.32163 -1.76526 -0.14950
Al -0.22020  0.12756 -0.15214
Si -1.51337  3.10507 -0.91592
Si -2.57197 -0.46431 -2.26747
N  -0.20688  2.03017 -0.33990
N  -1.83941 -0.74122 -0.65493
C   0.57693 -0.53629  1.62166
C   1.05648  2.60582  0.03728
C   1.26447  3.13578  1.35735
C  -2.37812 -1.83399  0.10637
C   2.15592  2.63702 -0.88950
C  -0.04151 -1.41832  2.55026
H  -1.07033 -1.75044  2.37444
C  -1.87270 -3.16755 -0.04987
C  -3.45023 -1.62521  1.03528
C   0.12904  3.24488  2.37822
H  -0.73147  2.69764  1.95755
C  -3.97704 -2.71493  1.75560
H  -4.79438 -2.53581  2.46451
C   0.61809 -1.89226  3.70084
H   0.09374 -2.56747  4.38733
C  -2.44197 -4.22775  0.68189
H  -2.05165 -5.24378  0.54247
C  -3.49059 -4.01560  1.58345
H  -3.92145 -4.85175  2.14467
C   1.91611 -0.15903  1.94244
H   2.44068  0.56571  1.30083
C   3.41269  3.11401 -0.46437
H   4.24253  3.13694 -1.18191
C  -4.02489 -0.23398  1.28775
H  -3.52375  0.43631  0.56945
C   2.53737  3.61438  1.72405
H   2.68170  4.01508  2.73443
C  -0.69455 -3.47773 -0.97447
H  -0.35893 -2.51080 -1.39349
C  -3.30344  1.29147 -2.47085
H  -3.89252  1.23894 -3.41107
H  -4.05089  1.45096 -1.67022
C   1.99640  2.24905 -2.36262
H   0.98132  1.83007 -2.47374
C   0.46424  2.61497  3.74805
H   0.72998  1.55118  3.65358
H  -0.40711  2.69344  4.42232
H   1.30521  3.13436  4.24245
C   3.61802  3.59182  0.83508
H   4.60072  3.96676  1.14262
C  -2.93196  3.37273  0.33886
H  -3.31695  2.42792  0.75237
H  -3.77194  3.88695 -0.16319
H  -2.61198  4.00436  1.18333
C  -2.31844  2.48063 -2.53862
H  -2.84622  3.37655 -2.92908
H  -1.51239  2.28104 -3.27104
C   1.93981 -1.50383  3.97433
H   2.45165 -1.86755  4.87244
C  -3.69214  0.26111  2.71400
H  -4.06885  1.28774  2.87020
H  -2.60419  0.26587  2.89496
H  -4.15723 -0.38629  3.47944
C   2.58999 -0.62767  3.08923
H   3.60861 -0.28213  3.30444
C  -0.81779  4.84133 -1.31803
H   0.03463  5.11647 -0.67630
H  -1.60924  5.59784 -1.17581
H  -0.48509  4.90681 -2.36740
C  -0.28190  4.72413  2.57677
H   0.54997  5.30702  3.01222
H  -1.14110  4.80193  3.26738
H  -0.56108  5.20745  1.62620
C  -1.27772 -0.69946 -3.65562
H  -0.36362 -0.11526 -3.45606
H  -1.68689 -0.37307 -4.62840
H  -0.98030 -1.75773 -3.75049
C  -4.01583 -1.67585 -2.55644
H  -3.72601 -2.72767 -2.40376
H  -4.38463 -1.56738 -3.59153
H  -4.85734 -1.46751 -1.87487
C   3.00520  1.17665 -2.82511
H   2.83694  0.91911 -3.88631
H   2.88937  0.25434 -2.23233
H   4.04857  1.53061 -2.73152
C  -5.54591 -0.16125  1.03112
H  -6.11020 -0.79777  1.73623
H  -5.80254 -0.48890  0.00948
H  -5.90944  0.87394  1.15807
C  -1.08096 -4.40083 -2.15123
H  -0.20868 -4.60162 -2.80038
H  -1.86837 -3.94862 -2.77518
H  -1.45949 -5.37317 -1.78830
C   0.47781 -4.10552 -0.18212
H   0.23096 -5.12273  0.17004
H   0.70857 -3.51953  0.72793
H   1.38082 -4.21073 -0.81728
C   2.12259  3.49066 -3.27822
H   3.14152  3.91584 -3.22974
H   1.41995  4.28542 -2.98469
H   1.92112  3.22217 -4.33092
H   0.98442 -0.44614 -1.18917
C   5.11776 -2.57734  0.76194
C   5.32655 -1.58563 -0.21681
C   4.62339 -3.84196  0.38860
H   5.33930 -2.36512  1.81224
C   5.03926 -1.85875 -1.56848
H   5.71305 -0.60310  0.07178
C   4.33850 -4.11534 -0.96340
H   4.46659 -4.61413  1.14854
C   4.54392 -3.12341 -1.94152
H   5.20023 -1.08756 -2.32754
H   3.96417 -5.10203 -1.25441
H   4.32631 -3.33675 -2.99299
110
N-Na 
Na -2.70673 -1.01071 -0.21707
Si  0.25050  3.34651  0.44351
Al  0.34420  0.04432  0.00988
Si  2.87356  1.28989 -1.68633
N   2.15331  0.10831 -0.55247
N  -0.53657  1.76911  0.14774
C   2.97741 -1.03962 -0.24854
C  -1.95112  1.68382  0.02184
C  -0.50114 -2.38926  1.53479
H  -0.73876 -2.76628  0.52699
C   0.07321 -1.09867  1.66699
C   3.85660 -1.02921  0.88514
C  -2.81016  1.50257  1.17048
C   2.96224 -2.20002 -1.09070
C   3.82962 -3.27513 -0.81381
H   3.81522 -4.15304 -1.47146
C   3.90080  0.13802  1.87511
H   3.00407  0.75141  1.67278
C  -2.57954  1.71580 -1.27978
C  -4.20203  1.32773  0.98839
H  -4.83792  1.20392  1.87244
C  -2.27966  1.53177  2.60533
H  -1.18143  1.46550  2.53794
C   2.03156 -2.32259 -2.30068
H   1.42626 -1.40094 -2.34221
C   1.12316  3.37596  2.14121
H   0.40143  3.29585  2.97144
H   1.68616  4.31747  2.27204
H   1.84248  2.54455  2.23589
C   4.71241 -3.24449  0.26964
H   5.38830 -4.08482  0.46243
C   4.71057 -2.12648  1.11035
H   5.39054 -2.10248  1.96973
C  -1.04627  4.75273  0.38022
H  -1.16601  5.12687 -0.65098
H  -0.70989  5.60227  0.99980
H  -2.04137  4.44494  0.73813
C  -0.73126 -3.24280  2.63255
H  -1.15788 -4.24198  2.47817
C   1.97570  1.37054 -3.37406
H   2.10411  0.42725 -3.93053
H   2.40535  2.18365 -3.98708
H   0.89515  1.55847 -3.28112
C   0.40839 -0.71468  2.99086
H   0.85862  0.27055  3.16706
C  -2.64606  2.86033  3.30994
H  -3.74215  2.98236  3.38147
H  -2.24583  3.73582  2.77515
H  -2.23990  2.87422  4.33691
C  -1.89974  0.85443 -3.59075
H  -2.94097  0.73927 -3.94483
H  -1.55873 -0.10626 -3.16952
H  -1.27608  1.07488 -4.47466
C  -0.38593 -2.82048  3.92508
H  -0.55473 -3.47579  4.78683
C   1.54199  3.82177 -0.88753
H   1.03361  3.80122 -1.87142
H   1.73180  4.89864 -0.68861
C  -4.79197  1.33048 -0.28288
H  -5.87431  1.20534 -0.39598
C  -3.97217  1.53182 -1.40298
H  -4.42375  1.56668 -2.40163
C   3.85168 -0.33592  3.34553
H   3.02454 -1.04159  3.51839
H   3.71984  0.52856  4.02119
H   4.79179 -0.83453  3.64249
C   2.88693  3.06238 -0.95678
H   3.35904  3.01982  0.04292
H   3.59842  3.62981 -1.59239
C  -1.77591  1.98744 -2.54857
H  -0.72197  2.04787 -2.23086
C   5.14280  1.03882  1.67918
H   6.07251  0.45295  1.79543
H   5.15950  1.84736  2.43251
H   5.16366  1.50747  0.68314
C  -2.77991  0.34315  3.45484
H  -2.31471  0.37031  4.45433
H  -2.51259 -0.62734  3.00341
H  -3.87469  0.37461  3.60392
C   1.05723 -3.51241 -2.14810
H   0.35469 -3.54932 -3.00124
H   0.47158 -3.42533 -1.21815
H   1.59606 -4.47658 -2.11705
C   0.19030 -1.55032  4.09999
H   0.47210 -1.21305  5.10459
C   4.67513  0.82139 -2.10677
H   5.34267  0.80942 -1.23188
H   5.07480  1.55205 -2.83237
H   4.72990 -0.17798 -2.56831
C   2.81089 -2.45022 -3.62957
H   3.42958 -3.36540 -3.64705
H   3.48535 -1.59322 -3.79203
H   2.11566 -2.50271 -4.48723
C  -2.17036  3.34274 -3.18006
H  -3.21499  3.32962 -3.54066
H  -1.52173  3.56774 -4.04478
H  -2.07840  4.16960 -2.45730
H  -0.67919 -0.75882 -1.05459
C  -3.38856 -3.52647 -1.96116
C  -4.48008 -2.66530 -2.18368
C  -3.17782 -4.07970 -0.68397
H  -2.70255 -3.76575 -2.77939
C  -5.35987 -2.35662 -1.12856
H  -4.64660 -2.23914 -3.17800
C  -4.05559 -3.76911  0.37245
H  -2.33060 -4.75100 -0.51350
C  -5.14651 -2.90685  0.15039
H  -6.21075 -1.69094 -1.30260
H  -3.88917 -4.19690  1.36590
H  -5.83336 -2.67094  0.96965
172
A-K
K   0.00020  2.24091  0.00016
Si  5.78728  1.43867 -1.35743
Si  5.78742 -1.43954  1.35705
Al  3.00297  0.00022  0.00058
N   4.12416  1.43992 -0.68962
N   4.12421 -1.44012  0.68943
C   3.36341  2.64477 -0.80496
C   3.27844  3.55091  0.30831
C   2.46108  4.69641  0.22202
H   2.40983  5.38064  1.07735
C   1.73577  4.99554 -0.94063
H   1.12402  5.90204 -0.99823
C   1.82550  4.12524 -2.03657
H   1.27531  4.36175 -2.95566
C   2.61901  2.95849 -1.99534
C   4.06840  3.30139  1.59345
H   4.74644  2.45734  1.37761
C   4.92659  4.51679  2.00626
H   5.59175  4.83860  1.18741
H   5.55479  4.26384  2.87821
H   4.30494  5.38451  2.29137
C   3.14222  2.86787  2.75216
H   2.40285  3.65576  2.98809
H   3.72390  2.66878  3.66979
H   2.59029  1.94482  2.49340
C   2.66213  2.06661 -3.23730
H   3.31130  1.21084 -2.98941
C   3.26799  2.80285 -4.45386
H   2.64397  3.66219 -4.75857
H   3.34096  2.12250 -5.32081
H   4.27834  3.18683 -4.23620
C   1.27127  1.49791 -3.59305
H   0.87161  0.88664 -2.76432
H   1.33268  0.84763 -4.48338
H   0.54414  2.29928 -3.81940
C   5.93263  0.37592 -2.94173
H   6.99556  0.22136 -3.20071
H   5.44495  0.85436 -3.80693
H   5.47366 -0.61793 -2.80418
C   6.32342  3.22273 -1.77247
H   6.43523  3.82882 -0.85731
H   5.59907  3.73846 -2.42356
H   7.29884  3.21206 -2.28980
C   5.93330 -0.37739  2.94173
H   6.99633 -0.22366  3.20080
H   5.44524 -0.85579  3.80675
H   5.47502  0.61683  2.80452
C   6.32316 -3.22384  1.77152
H   6.43465 -3.82984  0.85626
H   5.59874 -3.73943  2.42265
H   7.29864 -3.21354  2.28873
C   3.36318 -2.64479  0.80486
C   2.61881 -2.95836  1.99530
C   1.82512 -4.12500  2.03662
H   1.27498 -4.36141  2.95577
C   1.73519 -4.99533  0.94073
H   1.12332 -5.90174  0.99843
C   2.46043 -4.69634 -0.22200
H   2.40903 -5.38059 -1.07729
C   3.27793 -3.55096 -0.30839
C   2.66222 -2.06654  3.23731
H   3.31132 -1.21074  2.98929
C   3.26841 -2.80287  4.45364
H   2.64445 -3.66223  4.75844
H   3.34162 -2.12259  5.32063
H   4.27870 -3.18685  4.23572
C   1.27145 -1.49792  3.59353
H   0.87143 -0.88672  2.76493
H   1.33319 -0.84757  4.48379
H   0.54448 -2.29933  3.82023
C   4.06773 -3.30149 -1.59362
H   4.74643 -2.45802 -1.37760
C   4.92488 -4.51729 -2.00735
H   5.59003 -4.84005 -1.18887
H   5.55303 -4.26428 -2.87932
H   4.30255 -5.38439 -2.29283
C   3.14142 -2.86673 -2.75178
H   3.72288 -2.66758 -3.66954
H   2.59024 -1.94342 -2.49236
H   2.40141 -3.65400 -2.98780
K   0.00008 -2.24060 -0.00010
Si -5.78759 -1.43904 -1.35734
Si -5.78716  1.43927  1.35703
Al -3.00305 -0.00008 -0.00011
N  -4.12448 -1.43996 -0.68955
N  -4.12397  1.44019  0.68941
C  -3.36357 -2.64474 -0.80471
C  -2.61922 -2.95864 -1.99508
C  -1.82559 -4.12532 -2.03612
H  -1.27547 -4.36198 -2.95522
C  -1.73566 -4.99536 -0.94000
H  -1.12380 -5.90180 -0.99746
C  -2.46089 -4.69604  0.22265
H  -2.40947 -5.38005  1.07815
C  -3.27839 -3.55063  0.30874
C  -2.66250 -2.06706 -3.23726
H  -3.31172 -1.21126 -2.98954
C  -3.26835 -2.80361 -4.45361
H  -4.27868 -3.18760 -4.23585
H  -3.34139 -2.12348 -5.32072
H  -2.64430 -3.66301 -4.75815
C  -1.27168 -1.49834 -3.59321
H  -0.54454 -2.29973 -3.81946
H  -1.33321 -0.84824 -4.48367
H  -0.87203 -0.88688 -2.76463
C  -4.06828 -3.30091  1.59387
H  -4.74649 -2.45705  1.37786
C  -4.92619 -4.51637  2.00710
H  -4.30435 -5.38389  2.29239
H  -5.55436 -4.26329  2.87904
H  -5.59136 -4.83853  1.18840
C  -3.14204 -2.86691  2.75236
H  -2.59025 -1.94389  2.49325
H  -3.72366 -2.66759  3.66999
H  -2.40255 -3.65463  2.98848
C  -6.32356 -3.22324 -1.77199
H  -7.29895 -3.21277 -2.28938
H  -5.59913 -3.73902 -2.42295
H  -6.43535 -3.82915 -0.85672
C  -5.93305 -0.37659 -2.94185
H  -5.47399  0.61725 -2.80449
H  -5.44548 -0.85516 -3.80704
H  -6.99600 -0.22198 -3.20074
C  -6.32317  3.22344  1.77179
H  -7.29861  3.21285  2.28910
H  -5.59884  3.73927  2.42282
H  -6.43498  3.82938  0.85653
C  -5.93289  0.37671  2.94143
H  -5.47355 -0.61702  2.80427
H  -5.44576  0.85545  3.80678
H  -6.99590  0.22186  3.19993
C  -3.36306  2.64490  0.80487
C  -3.27776  3.55102 -0.30841
C  -2.46034  4.69645 -0.22198
H  -2.40887  5.38066 -1.07732
C  -1.73526  4.99556  0.94082
H  -1.12346  5.90202  0.99855
C  -1.82525  4.12527  2.03674
H  -1.27524  4.36178  2.95595
C  -2.61883  2.95856  1.99537
C  -4.06747  3.30147 -1.59369
H  -4.74582  2.45768 -1.37783
C  -4.92514  4.51702 -2.00708
H  -4.30316  5.38445 -2.29234
H  -5.55321  4.26400 -2.87910
H  -5.59040  4.83930 -1.18849
C  -3.14106  2.86736 -2.75201
H  -2.58946  1.94424 -2.49282
H  -3.72251  2.66818 -3.66977
H  -2.40139  3.65498 -2.98792
C  -2.66228  2.06675  3.23738
H  -3.31142  1.21098  2.98936
C  -3.26836  2.80306  4.45376
H  -4.27865  3.18708  4.23589
H  -3.34155  2.12276  5.32073
H  -2.64436  3.66240  4.75855
C  -1.27151  1.49804  3.59350
H  -1.33322  0.84760  4.48370
H  -0.87152  0.88692  2.76483
H  -0.54451  2.29941  3.82026
C  -7.08878  0.76118  0.13354
H  -7.02235  1.32772 -0.81476
H  -8.05809  1.06267  0.58347
C  -7.08918 -0.76051 -0.13412
H  -7.02331 -1.32717  0.81415
H  -8.05856 -1.06140 -0.58432
C   7.08908 -0.76111  0.13384
H   7.02320 -1.32778 -0.81442
H   8.05841 -1.06207  0.58410
C   7.08883  0.76055 -0.13393
H   7.02239  1.32723  0.81429
H   8.05820  1.06193 -0.58383
184
A-K∙C6H6
K  -0.14518  1.65270  0.56539
Si -5.73591 -0.14686  1.78019
Si -5.49369 -2.35274 -1.49445
Al -2.85458 -0.90385  0.11469
N  -4.10962  0.20303  1.11538
N  -3.82084 -2.29359 -0.85609
C  -3.48946  1.43742  1.48534
C  -3.54732  2.56670  0.59719
C  -2.86406  3.75624  0.92446
H  -2.91633  4.61211  0.24107
C  -2.13849  3.87892  2.11876
H  -1.63136  4.81739  2.36608
C  -2.08956  2.78764  2.99822
H  -1.53737  2.88246  3.94142
C  -2.74500  1.57144  2.70882
C  -4.34701  2.50774 -0.70466
H  -4.91195  1.55979 -0.67598
C  -5.35706  3.66879 -0.83009
H  -6.02625  3.71871  0.04540
H  -5.98175  3.53770 -1.73116
H  -4.84931  4.64576 -0.91999
C  -3.41729  2.45879 -1.93828
H  -2.79184  3.36823 -2.00165
H  -4.00361  2.38850 -2.87191
H  -2.74649  1.58034 -1.89314
C  -2.64008  0.43108  3.72276
H  -3.20355 -0.41800  3.30248
C  -3.26948  0.80909  5.08280
H  -2.72926  1.64619  5.56055
H  -3.23265 -0.04833  5.77801
H  -4.32355  1.11376  4.97323
C  -1.18219 -0.03951  3.91691
H  -0.75812 -0.40829  2.96570
H  -1.13383 -0.86882  4.64450
H  -0.53510  0.77206  4.29753
C  -5.69988 -1.53948  3.09179
H  -6.72718 -1.87800  3.31728
H  -5.24394 -1.20445  4.03797
H  -5.12983 -2.41405  2.73476
C  -6.46159  1.42392  2.58564
H  -6.67942  2.19682  1.82896
H  -5.77663  1.86954  3.32518
H  -7.40772  1.18103  3.10048
C  -5.81581 -1.00140 -2.81012
H  -6.89748 -0.92616 -3.02254
H  -5.30335 -1.21910 -3.76155
H  -5.47328 -0.01192 -2.46222
C  -5.83209 -4.05924 -2.27971
H  -5.85185 -4.85321 -1.51377
H  -5.06949 -4.33825 -3.02483
H  -6.81461 -4.05415 -2.78353
C  -2.92387 -3.34031 -1.23495
C  -2.18661 -3.29512 -2.46958
C  -1.25746 -4.31528 -2.76694
H  -0.71343 -4.27775 -3.71877
C  -1.02434 -5.38083 -1.88565
H  -0.30762 -6.16832 -2.14153
C  -1.74126 -5.43166 -0.68127
H  -1.57727 -6.27008  0.00616
C  -2.68980 -4.44462 -0.34425
C  -2.38127 -2.17191 -3.48949
H  -3.11562 -1.47431 -3.05424
C  -2.94462 -2.70261 -4.82754
H  -2.23750 -3.39652 -5.31666
H  -3.12894 -1.86880 -5.52803
H  -3.89469 -3.24334 -4.68407
C  -1.08119 -1.37547 -3.73434
H  -0.72166 -0.90919 -2.79975
H  -1.25358 -0.56396 -4.46309
H  -0.27563 -2.01583 -4.13819
C  -3.45940 -4.57776  0.97015
H  -4.23767 -3.79515  0.95009
C  -4.15602 -5.94854  1.11111
H  -4.80761 -6.16118  0.24697
H  -4.77834 -5.97055  2.02281
H  -3.42809 -6.77582  1.19124
C  -2.55114 -4.29861  2.18891
H  -3.12108 -4.37385  3.13206
H  -2.11764 -3.28250  2.13471
H  -1.71883 -5.02497  2.24119
K   0.39381 -2.67905 -0.37783
Si  6.10180 -1.50004  1.06611
Si  5.66142  1.86401 -0.96640
Al  3.11909 -0.16437  0.07072
N   4.42943 -1.56645  0.42615
N   4.03496  1.51717 -0.30076
C   3.82024 -2.85220  0.28638
C   3.16072 -3.50005  1.38834
C   2.50452 -4.73288  1.18367
H   2.01725 -5.22371  2.03519
C   2.47407 -5.35216 -0.07420
H   1.96960 -6.31483 -0.20859
C   3.12106 -4.72874 -1.15123
H   3.11776 -5.21544 -2.13384
C   3.80083 -3.50351 -0.99524
C   3.14985 -2.89616  2.79349
H   3.70521 -1.94602  2.73280
C   3.85692 -3.80988  3.82000
H   4.89333 -4.03569  3.51870
H   3.88788 -3.32529  4.81197
H   3.32768 -4.77250  3.93831
C   1.71974 -2.55873  3.26785
H   1.07813 -3.45798  3.31258
H   1.73831 -2.11572  4.27919
H   1.24668 -1.82329  2.59276
C   4.51493 -2.89428 -2.20212
H   5.10285 -2.04470 -1.81317
C   5.48689 -3.88568 -2.87760
H   4.95493 -4.73630 -3.34037
H   6.05458 -3.38027 -3.67837
H   6.20986 -4.29887 -2.15429
C   3.50835 -2.32926 -3.22954
H   2.86889 -1.55256 -2.76971
H   4.03313 -1.87248 -4.08748
H   2.85084 -3.12633 -3.62387
C   6.85948 -3.25154  1.08820
H   7.84576 -3.22946  1.58415
H   6.22530 -3.97540  1.62531
H   7.00654 -3.63644  0.06471
C   6.17461 -0.78507  2.83949
H   5.59029  0.14714  2.92237
H   5.78436 -1.49419  3.58801
H   7.21921 -0.55155  3.11355
C   5.96823  3.74802 -0.99318
H   6.91527  3.96758 -1.51679
H   5.16169  4.29818 -1.50447
H   6.04845  4.15388  0.02967
C   5.87852  1.18925 -2.74349
H   5.54924  0.13894 -2.81911
H   5.30554  1.77483 -3.48107
H   6.94250  1.22911 -3.03876
C   3.12906  2.61329 -0.15051
C   2.97139  3.24543  1.13128
C   2.01813  4.27100  1.29724
H   1.91237  4.74563  2.28022
C   1.22335  4.71602  0.23055
H   0.50273  5.52920  0.36603
C   1.38208  4.11461 -1.02635
H   0.77479  4.47094 -1.86731
C   2.31129  3.07383 -1.24075
C   3.82808  2.83137  2.32821
H   4.59623  2.14426  1.93266
C   4.54535  4.03036  2.98551
H   3.83234  4.73356  3.45228
H   5.22756  3.68054  3.77999
H   5.13958  4.59812  2.24990
C   3.00054  2.04989  3.37363
H   2.55748  1.13967  2.92778
H   3.63193  1.73756  4.22446
H   2.17819  2.67029  3.77608
C   2.41770  2.47454 -2.64415
H   3.16560  1.66657 -2.58752
C   2.90130  3.51661 -3.67832
H   3.86885  3.95929 -3.38923
H   3.02292  3.04937 -4.67171
H   2.17609  4.34309 -3.78676
C   1.08910  1.83812 -3.10728
H   1.19673  1.40345 -4.11668
H   0.78379  1.02256 -2.42768
H   0.27095  2.58011 -3.15254
C   7.07827  1.10913  0.07024
H   6.98007  1.44969  1.11862
H   7.98750  1.61708 -0.31483
C   7.27036 -0.42269  0.00550
H   7.23980 -0.77933 -1.04167
H   8.28390 -0.68892  0.37261
C  -6.82453 -2.11366 -0.14421
H  -6.66350 -2.85915  0.65767
H  -7.76669 -2.42430 -0.64306
C  -6.99115 -0.69622  0.44805
H  -7.02147  0.06485 -0.35478
H  -7.97353 -0.61712  0.95950
C  -0.95003  7.61146 -2.38903
C  -2.28810  7.29793 -2.68067
C  -3.27025  7.41163 -1.68161
C  -2.91375  7.83654 -0.39006
C  -1.57498  8.15020 -0.09854
C  -0.59313  8.03845 -1.09804
H  -0.18551  7.53117 -3.16912
H  -2.56737  6.97110 -3.68798
H  -4.31500  7.17716 -1.91176
H  -3.68023  7.93028  0.38650
H  -1.29845  8.49038  0.90524
H   0.44892  8.28962 -0.87365
184
B-K
Al -4.01972  0.14563  0.26691
Al  3.84828 -0.00433 -0.06301
N  -4.79620  1.14535 -1.08980
N  -4.69111 -1.56893  0.60454
N   5.08748  1.41762  0.41124
N   4.73678 -1.49655 -0.96749
C  -4.51257  2.57106 -1.03083
C  -5.29739  3.41837 -0.18386
C  -4.99532  4.79188 -0.11375
H  -5.58954  5.43459  0.54505
C  -3.95418  5.35254 -0.86152
H  -3.73786  6.42416 -0.79526
C  -3.19371  4.52559 -1.69455
H  -2.37383  4.95965 -2.27830
C  -3.44887  3.14344 -1.79616
C  -6.42639  2.87143  0.69203
H  -6.65868  1.85736  0.32193
C  -7.72104  3.70878  0.60724
H  -7.59142  4.71236  1.04923
H  -8.53352  3.21224  1.16626
H  -8.05245  3.84282 -0.43582
C  -5.96953  2.74201  2.16466
H  -5.06332  2.11967  2.27016
H  -6.76886  2.29980  2.78615
H  -5.72208  3.73249  2.58563
C  -2.53020  2.29849 -2.67972
H  -2.98438  1.29806 -2.76030
C  -1.14466  2.11580 -2.01705
H  -0.63120  3.09130 -1.92125
H  -0.50109  1.45318 -2.62423
H  -1.25279  1.68511 -1.00405
C  -2.37041  2.87345 -4.10361
H  -3.34638  3.05760 -4.58358
H  -1.79937  2.17563 -4.74085
H  -1.82208  3.83220 -4.09716
C  -7.17096  1.97064 -2.77948
H  -7.72279  1.72624 -3.70402
H  -6.70779  2.96163 -2.91156
H  -7.90411  2.04592 -1.95957
C  -4.97475  0.27534 -4.09198
H  -4.15094 -0.44854 -3.97302
H  -4.56809  1.18360 -4.56295
H  -5.70384 -0.16516 -4.79639
C  -3.67438 -2.55362  0.88413
C  -3.37423 -2.98926  2.21876
C  -2.34050 -3.92348  2.42625
H  -2.12358 -4.24906  3.44995
C  -1.58155 -4.43964  1.36826
H  -0.79719 -5.18233  1.55490
C  -1.87469 -4.02207  0.06285
H  -1.31338 -4.44803 -0.77863
C  -2.91024 -3.10077 -0.20100
C  -4.12647 -2.47735  3.44710
H  -4.82312 -1.69780  3.09910
C  -4.94466 -3.61224  4.10791
H  -5.64001 -4.09370  3.39986
H  -5.53355 -3.22192  4.95691
H  -4.27851 -4.39992  4.50338
C  -3.19038 -1.82513  4.48983
H  -2.49022 -2.56322  4.92207
H  -3.78565 -1.41332  5.32360
H  -2.59631 -1.00860  4.04939
C  -3.18612 -2.73094 -1.65885
H  -4.05788 -2.05493 -1.65816
C  -1.99811 -1.96976 -2.28715
H  -1.08971 -2.60080 -2.30946
H  -1.76100 -1.04576 -1.72734
H  -2.21615 -1.67894 -3.32993
C  -3.55310 -3.96526 -2.51270
H  -2.70956 -4.67466 -2.58788
H  -3.82287 -3.66057 -3.53911
H  -4.40778 -4.51081 -2.07979
C  -7.30119 -1.54655  2.34270
H  -7.03972 -0.52025  2.65425
H  -7.07459 -2.22519  3.17853
H  -8.39397 -1.57182  2.17817
C  -6.60388 -3.87655  0.38255
H  -7.63370 -4.20819  0.60046
H  -5.91579 -4.46836  1.00790
H  -6.38748 -4.11767 -0.67224
C   4.36733  2.56742  0.86951
C   3.98065  2.71217  2.24714
C   3.19522  3.81765  2.63892
H   2.91134  3.92131  3.69290
C   2.77219  4.78592  1.71661
H   2.16746  5.63908  2.04311
C   3.16030  4.65812  0.37443
H   2.85400  5.42451 -0.34768
C   3.95936  3.58176 -0.06396
C   4.40576  1.70624  3.31902
H   4.98147  0.92007  2.80345
C   5.31841  2.35945  4.38228
H   6.20874  2.82449  3.92723
H   5.66225  1.60577  5.11273
H   4.78335  3.14582  4.94425
C   3.19915  1.02433  4.00009
H   2.55471  1.75353  4.52252
H   3.54372  0.28922  4.74889
H   2.57257  0.48913  3.26503
C   4.38011  3.52344 -1.53309
H   5.12447  2.71214 -1.60987
C   5.04301  4.83357 -2.01116
H   4.33134  5.67854 -2.01884
H   5.42282  4.71653 -3.04119
H   5.89013  5.11843 -1.36476
C   3.19386  3.14835 -2.44912
H   2.76895  2.16791 -2.16499
H   3.51388  3.08753 -3.50460
H   2.38756  3.90265 -2.38655
C   7.49945  3.17916  0.99939
H   8.59930  3.16326  1.10148
H   7.07751  3.54514  1.94951
H   7.24618  3.91381  0.21655
C   7.47608  0.23936  1.91400
H   6.94180 -0.72487  1.87672
H   7.31587  0.66950  2.91698
H   8.55629  0.03415  1.80807
C   3.85983 -2.62245 -1.02956
C   2.95095 -2.79224 -2.13567
C   2.02065 -3.85326 -2.11841
H   1.34216 -3.97836 -2.97062
C   1.95594 -4.76330 -1.05197
H   1.24186 -5.59411 -1.07052
C   2.84405 -4.60997  0.02234
H   2.81381 -5.32759  0.85111
C   3.79562 -3.56796  0.05275
C   2.94456 -1.83822 -3.33346
H   3.85189 -1.21802 -3.24566
C   1.73338 -0.87890 -3.29180
H   0.78091 -1.43754 -3.34931
H   1.76074 -0.17848 -4.14546
H   1.73577 -0.28177 -2.36067
C   2.98123 -2.57878 -4.68856
H   3.81536 -3.29635 -4.74188
H   3.09838 -1.85460 -5.51376
H   2.04531 -3.13456 -4.87808
C   4.73743 -3.47416  1.25433
H   5.46741 -2.68227  1.01739
C   3.98719 -3.04365  2.53529
H   3.51641 -2.05149  2.40311
H   4.68009 -2.97467  3.39235
H   3.19811 -3.77120  2.80366
C   5.51052 -4.78944  1.49467
H   4.83956 -5.61084  1.80411
H   6.25614 -4.65501  2.29744
H   6.04190 -5.11883  0.58620
C   7.67994 -2.47378 -0.68320
H   8.65103 -2.42092 -1.20885
H   7.44063 -3.54200 -0.54601
H   7.81487 -2.02410  0.31245
C   6.30895 -2.60745 -3.36732
H   5.82533 -2.06185 -4.19344
H   5.78696 -3.57077 -3.23955
H   7.34608 -2.82965 -3.67553
C  -1.40058 -0.06759  1.77670
C  -0.60959  0.31592  2.87608
C  -0.67167  1.62671  3.41187
C  -1.38352  2.61108  2.64244
C  -2.65302  0.78684  1.55041
C  -2.19790  2.24582  1.58299
H   0.12381 -0.39447  3.29458
H  -0.05354  1.91818  4.26644
H  -1.19989  3.68023  2.83916
H  -3.31313  0.63701  2.47426
H  -2.66000  3.00713  0.94739
H  -1.44537 -1.12864  1.49983
K   0.95825  2.11448  0.94825
K   0.79964 -1.95868  0.35991
Si -6.43292 -2.00804  0.70374
Si -5.87294  0.61985 -2.44187
Si  6.87232  1.43539  0.54662
Si  6.34900 -1.60148 -1.74243
C   6.90170  0.17794 -2.17026
H   5.98602  0.73382 -2.44926
H   7.49122  0.09510 -3.10599
C   7.71038  0.97569 -1.12201
H   8.64473  0.43504 -0.87515
H   8.03966  1.93569 -1.56819
C  -6.79645 -0.99682 -2.02713
H  -6.14290 -1.86802 -2.22039
H  -7.57827 -1.04909 -2.81234
C  -7.43137 -1.06504 -0.62139
H  -7.68432 -0.05667 -0.24093
H  -8.40032 -1.60414 -0.65262
184
TS(B-C)-K
Al -4.02742 -0.01877  0.29753
Al  3.84627  0.11870 -0.07501
N  -5.19142  1.04041 -0.70589
N  -4.30900 -1.87606  0.46151
N   4.88599  1.75052  0.13360
N   4.94215 -1.37207 -0.70681
C  -4.99864  2.47255 -0.55988
C  -5.66522  3.18638  0.49009
C  -5.44842  4.57131  0.62794
H  -5.95341  5.10767  1.43930
C  -4.60368  5.27477 -0.23641
H  -4.45229  6.35245 -0.11189
C  -3.95383  4.57970 -1.26137
H  -3.28474  5.12342 -1.93842
C  -4.13158  3.19351 -1.44342
C  -6.57700  2.50062  1.51030
H  -6.72461  1.46211  1.16560
C  -7.96425  3.17417  1.61733
H  -7.88920  4.19062  2.04291
H  -8.62121  2.59067  2.28639
H  -8.45946  3.25929  0.63669
C  -5.91178  2.44709  2.90620
H  -4.93931  1.92648  2.87412
H  -6.56273  1.91701  3.62461
H  -5.73778  3.46523  3.29822
C  -3.33037  2.50900 -2.55254
H  -3.70585  1.47638 -2.63675
C  -1.83038  2.42422 -2.18127
H  -1.39957  3.43644 -2.06991
H  -1.26142  1.89777 -2.96909
H  -1.70040  1.88697 -1.22503
C  -3.49459  3.20091 -3.92360
H  -4.55573  3.33174 -4.19334
H  -3.00849  2.60740 -4.71791
H  -3.02820  4.20218 -3.93246
C  -7.95981  1.69856 -1.77125
H  -8.63402  1.50348 -2.62360
H  -7.65661  2.75725 -1.81367
H  -8.53512  1.54519 -0.84368
C  -5.92391  0.48420 -3.69933
H  -5.01988 -0.12713 -3.85936
H  -5.73659  1.48692 -4.11426
H  -6.74083  0.02993 -4.28959
C  -3.19958 -2.75356  0.24449
C  -2.61146 -3.53032  1.30808
C  -1.55155 -4.41572  1.02092
H  -1.14377 -5.02812  1.83462
C  -1.02414 -4.55414 -0.27067
H  -0.22057 -5.26968 -0.47420
C  -1.56723 -3.77377 -1.30101
H  -1.18261 -3.88828 -2.32168
C  -2.64156 -2.89017 -1.07502
C  -3.09259 -3.46071  2.76059
H  -3.83648 -2.65017  2.81734
C  -3.75670 -4.78656  3.20338
H  -4.59640 -5.07471  2.55169
H  -4.13847 -4.70108  4.23627
H  -3.02647 -5.61576  3.18982
C  -1.95984 -3.10617  3.75229
H  -1.16376 -3.87355  3.75594
H  -2.36253 -3.05208  4.77872
H  -1.51559 -2.12640  3.51986
C  -3.22428 -2.16414 -2.28790
H  -4.00928 -1.47949 -1.92025
C  -2.17272 -1.31806 -3.03617
H  -1.37735 -1.94709 -3.47378
H  -1.69456 -0.58341 -2.36591
H  -2.64176 -0.76158 -3.86655
C  -3.91004 -3.16197 -3.25016
H  -3.17868 -3.87387 -3.67288
H  -4.38640 -2.62961 -4.09207
H  -4.68535 -3.74986 -2.73135
C  -6.37747 -2.41267  2.76354
H  -6.03750 -1.44874  3.18056
H  -5.96308 -3.22133  3.38394
H  -7.47774 -2.44642  2.86122
C  -6.07177 -4.31059  0.25572
H  -6.89550 -4.84219  0.76267
H  -5.14857 -4.89434  0.39747
H  -6.29535 -4.30046 -0.82519
C   4.03653  2.86777  0.41700
C   3.67248  3.21034  1.76562
C   2.77414  4.27427  1.99748
H   2.50851  4.53043  3.02998
C   2.21699  5.01230  0.94277
H   1.52575  5.83771  1.14496
C   2.58000  4.69173 -0.37413
H   2.16661  5.27959 -1.20223
C   3.48661  3.64893 -0.65782
C   4.23663  2.45863  2.97325
H   4.91382  1.68516  2.57595
C   5.05227  3.39007  3.89867
H   5.86508  3.89828  3.35352
H   5.50369  2.81367  4.72543
H   4.41541  4.17181  4.34995
C   3.13496  1.73625  3.77925
H   2.38583  2.44433  4.17606
H   3.57363  1.19827  4.63817
H   2.60267  0.99584  3.15596
C   3.87038  3.37778 -2.11332
H   4.71192  2.66418 -2.08360
C   4.34351  4.65029 -2.84906
H   3.52767  5.38472 -2.97304
H   4.70851  4.39407 -3.85895
H   5.16278  5.15137 -2.30660
C   2.71762  2.69946 -2.88740
H   2.43328  1.74131 -2.41334
H   3.01336  2.48806 -3.93040
H   1.82168  3.34692 -2.91785
C   7.03170  3.90071  0.32857
H   8.12443  4.05434  0.38069
H   6.58286  4.36169  1.22342
H   6.65774  4.44854 -0.55271
C   7.44253  1.19531  1.73046
H   7.04118  0.18140  1.89516
H   7.25195  1.78120  2.64533
H   8.53750  1.11253  1.61095
C   4.27051 -2.61707 -0.50340
C   3.42966 -3.18099 -1.52949
C   2.72227 -4.37469 -1.27367
H   2.09855 -4.80334 -2.06673
C   2.80350 -5.03151 -0.03644
H   2.26133 -5.96815  0.13441
C   3.61183 -4.48360  0.96848
H   3.69033 -4.99705  1.93417
C   4.35398 -3.30196  0.75867
C   3.24294 -2.50243 -2.89011
H   4.03122 -1.73646 -2.97315
C   1.88701 -1.76328 -2.96615
H   1.04296 -2.46397 -2.81923
H   1.75301 -1.28611 -3.95320
H   1.82782 -0.96693 -2.19960
C   3.37530 -3.47919 -4.07867
H   4.31399 -4.05389 -4.03460
H   3.35933 -2.92133 -5.03127
H   2.53915 -4.20051 -4.11456
C   5.23624 -2.78545  1.89605
H   5.81980 -1.94594  1.48200
C   4.39129 -2.23392  3.06675
H   3.74627 -1.40098  2.73085
H   5.04068 -1.85470  3.87538
H   3.74409 -3.01959  3.49954
C   6.22552 -3.85846  2.40207
H   5.70418 -4.69930  2.89377
H   6.91704 -3.42275  3.14399
H   6.82758 -4.27638  1.57821
C   7.99470 -1.86099 -0.34894
H   8.94534 -1.77456 -0.90647
H   7.90618 -2.90917 -0.01624
H   8.07299 -1.22476  0.54566
C   6.65369 -2.66683 -2.92177
H   6.09425 -2.35874 -3.81959
H   6.28468 -3.65813 -2.60918
H   7.71285 -2.78392 -3.21264
C  -1.40745 -0.07947  1.79762
C  -0.66327  0.36285  2.90282
C  -0.74223  1.69850  3.36194
C  -1.49270  2.61392  2.56782
C  -2.52481  0.74844  1.26975
C  -2.23876  2.19786  1.46720
H   0.04094 -0.32856  3.39313
H  -0.17394  2.03411  4.23376
H  -1.43217  3.69046  2.78713
H  -3.59937  0.49924  2.04526
H  -2.77297  2.94761  0.87606
H  -1.37559 -1.14093  1.51884
K   0.77539  2.06983  0.70725
K   1.00314 -2.17737  0.49931
Si  6.65519  2.03511  0.20092
Si  6.54778 -1.38828 -1.50454
Si -5.93022 -2.52413  0.90829
Si -6.46310  0.52599 -1.86601
C   7.52861  1.41878 -1.39676
H   8.53578  1.06825 -1.09859
H   7.70606  2.32414 -2.01146
C   6.83079  0.34415 -2.26014
H   5.84096  0.70831 -2.59655
H   7.41385  0.17996 -3.18899
C  -7.06229 -1.23621 -1.45656
H  -6.37367 -1.97856 -1.90222
H  -8.00627 -1.34011 -2.02826
C  -7.29585 -1.50774  0.04719
H  -7.47889 -0.57274  0.61054
H  -8.20994 -2.11636  0.20345
184
C-K
Al -4.42955  0.30114  0.69029
Al  3.76481 -0.00787 -0.04001
N  -4.79769  1.21726 -0.98282
N  -4.62944 -1.62816  0.70132
N   5.02334  1.41038  0.41642
N   4.64642 -1.51962 -0.89489
C  -4.38771  2.59673 -1.00220
C  -5.12018  3.62109 -0.29954
C  -4.62742  4.94280 -0.28243
H  -5.19306  5.70604  0.26501
C  -3.45266  5.31158 -0.94511
H  -3.09972  6.34866 -0.92364
C  -2.75317  4.33125 -1.65667
H  -1.84488  4.61133 -2.20600
C  -3.19623  2.99506 -1.70109
C  -6.43227  3.36299  0.45049
H  -6.69185  2.30145  0.29905
C  -7.58691  4.24363 -0.08546
H  -7.41367  5.31225  0.13607
H  -8.53791  3.96105  0.40043
H  -7.71613  4.14583 -1.17434
C  -6.28480  3.59650  1.97202
H  -5.52672  2.92788  2.40795
H  -7.24236  3.39278  2.48393
H  -6.00611  4.64397  2.19031
C  -2.35756  1.99559 -2.49622
H  -2.91167  1.04317 -2.49298
C  -0.99796  1.74069 -1.80760
H  -0.42164  2.68597 -1.75446
H  -0.38789  1.01403 -2.37413
H  -1.16842  1.35080 -0.78731
C  -2.12698  2.43933 -3.95698
H  -3.07668  2.68230 -4.46026
H  -1.62642  1.64212 -4.53497
H  -1.48739  3.33907 -4.01300
C  -7.15841  1.94992 -2.78368
H  -7.64567  1.65039 -3.72849
H  -6.70286  2.94193 -2.93971
H  -7.94275  2.05082 -2.01625
C  -4.98385  0.20289 -3.94771
H  -4.17014 -0.52986 -3.81762
H  -4.57070  1.08548 -4.46191
H  -5.73152 -0.24963 -4.62495
C  -3.59028 -2.58033  0.84136
C  -3.22929 -3.14407  2.12236
C  -2.18050 -4.08033  2.21414
H  -1.93307 -4.49930  3.19706
C  -1.46478 -4.51082  1.08845
H  -0.68641 -5.27785  1.17710
C  -1.81472 -3.98122 -0.16390
H  -1.30327 -4.34972 -1.06393
C  -2.84415 -3.02754 -0.30747
C  -3.96944 -2.78180  3.41127
H  -4.69158 -1.98958  3.15526
C  -4.74455 -4.00355  3.95983
H  -5.42944 -4.42904  3.20817
H  -5.33996 -3.72125  4.84626
H  -4.05043 -4.80651  4.26815
C  -3.03884 -2.22237  4.51112
H  -2.28419 -2.96608  4.82727
H  -3.62933 -1.95558  5.40515
H  -2.51071 -1.31671  4.17413
C  -3.17428 -2.53536 -1.71456
H  -3.94009 -1.75014 -1.60058
C  -1.94613 -1.91071 -2.40768
H  -1.13792 -2.65392 -2.54895
H  -1.54968 -1.05823 -1.82787
H  -2.20525 -1.52690 -3.40996
C  -3.76270 -3.66477 -2.58993
H  -3.02487 -4.47165 -2.75376
H  -4.06224 -3.27694 -3.57957
H  -4.64845 -4.11679 -2.11551
C  -7.21407 -1.86504  2.52694
H  -6.96595 -0.87167  2.93499
H  -6.96245 -2.63155  3.27578
H  -8.30777 -1.90168  2.36896
C  -6.53957 -3.93763  0.31591
H  -7.52748 -4.32257  0.62333
H  -5.76872 -4.57909  0.77493
H  -6.46169 -4.05301 -0.77861
C   4.33754  2.59642  0.82618
C   3.95051  2.80533  2.19688
C   3.19801  3.94827  2.54401
H   2.91732  4.10141  3.59310
C   2.81665  4.90035  1.58626
H   2.24473  5.78770  1.87926
C   3.21289  4.71520  0.25239
H   2.94617  5.47112 -0.49588
C   3.97428  3.59482 -0.14408
C   4.35346  1.83169  3.30649
H   4.90919  1.01385  2.81968
C   5.28041  2.50284  4.34588
H   6.18174  2.92965  3.87630
H   5.60589  1.76860  5.10373
H   4.76360  3.32149  4.87804
C   3.13596  1.20082  4.01505
H   2.52992  1.96257  4.53861
H   3.46641  0.46834  4.77217
H   2.48549  0.67293  3.29576
C   4.40577  3.47390 -1.60645
H   5.12489  2.63776 -1.64797
C   5.11246  4.74632 -2.12225
H   4.42625  5.61059 -2.17119
H   5.50088  4.57977 -3.14190
H   5.95982  5.03015 -1.47595
C   3.21704  3.10496 -2.52242
H   2.76138  2.14435 -2.21794
H   3.54509  3.00302 -3.57188
H   2.43320  3.88490 -2.49371
C   7.45460  3.15619  0.98694
H   8.55221  3.12359  1.10750
H   7.02565  3.56356  1.91657
H   7.22918  3.86800  0.17509
C   7.37362  0.24602  1.99124
H   6.81176 -0.70299  1.98913
H   7.22468  0.71881  2.97655
H   8.44746  0.00551  1.89737
C   3.77869 -2.65446 -0.97790
C   2.93795 -2.85738 -2.13115
C   2.04134 -3.94695 -2.15633
H   1.41488 -4.09979 -3.04259
C   1.94535 -4.85050 -1.08662
H   1.25652 -5.70062 -1.13659
C   2.76277 -4.65988  0.03633
H   2.70466 -5.37025  0.86951
C   3.67969 -3.58881  0.11088
C   2.96943 -1.90823 -3.33272
H   3.88219 -1.29888 -3.22925
C   1.77157 -0.93204 -3.31294
H   0.81238 -1.47690 -3.38481
H   1.82192 -0.23309 -4.16655
H   1.76834 -0.33226 -2.38295
C   3.02151 -2.64725 -4.68769
H   3.83797 -3.38606 -4.72192
H   3.17851 -1.92390 -5.50668
H   2.07676 -3.17693 -4.90477
C   4.54789 -3.45599  1.36335
H   5.28081 -2.65929  1.15194
C   3.71491 -3.00931  2.58681
H   3.23778 -2.02804  2.40354
H   4.35300 -2.91017  3.48258
H   2.92267 -3.74444  2.82312
C   5.32196 -4.75380  1.68234
H   4.64516 -5.57545  1.97740
H   6.01980 -4.58720  2.52110
H   5.90718 -5.10068  0.81457
C   7.56620 -2.52279 -0.49479
H   8.55393 -2.49727 -0.99050
H   7.30905 -3.58378 -0.33601
H   7.67556 -2.04740  0.49161
C   6.27961 -2.73711 -3.21015
H   5.84595 -2.21341 -4.07687
H   5.73281 -3.68466 -3.07117
H   7.32447 -2.99082 -3.46296
C  -1.63220  0.02274  2.01696
C  -0.61595  0.45245  2.89877
C  -0.55212  1.80165  3.29363
C  -1.48420  2.71155  2.75643
C  -2.62709  0.89402  1.49657
C  -2.48705  2.26032  1.87660
H   0.08959 -0.27122  3.32769
H   0.19723  2.13205  4.02157
H  -1.45849  3.76585  3.06038
H  -5.52694  0.76777  1.78938
H  -3.21108  2.99629  1.50771
H  -1.70757 -1.05189  1.80057
K   1.02202  2.33528  0.71830
K   0.65002 -2.11214  0.18988
Si -5.85666  0.64137 -2.29569
Si -6.35607 -2.10745  0.83449
Si  6.81198  1.40753  0.57765
Si  6.28226 -1.67109 -1.62480
C   6.86942  0.08351 -2.10293
H   5.96843  0.64431 -2.41753
H   7.47528 -0.03896 -3.02345
C   7.67061  0.89884 -1.06389
H   8.59428  0.35417 -0.78782
H   8.01840  1.84371 -1.52770
C  -6.79722 -0.95344 -1.81470
H  -6.16409 -1.83154 -2.04335
H  -7.61644 -0.99508 -2.56141
C  -7.36927 -1.03250 -0.37831
H  -7.50976 -0.02896  0.06562
H  -8.37874 -1.49206 -0.38087
196
C-K∙C6H6
K  -2.55365  3.60540 -0.14761
K   0.72007 -2.25470  0.06528
Si -5.16158 -2.87079  1.69196
Al -3.14082 -0.79979  0.02183
Al  3.67018 -0.14288 -0.04348
Si  6.20404 -1.25556 -2.10527
Si -5.90037 -1.10071 -1.72720
Si  6.65441  1.07443  1.02720
N   4.91010  1.20173  0.64006
N  -4.67847 -0.06739 -0.90309
N  -3.56822 -2.35018  1.07567
N   4.68533 -1.41043 -1.17390
C  -4.72034  1.30842 -1.27408
C   4.08037  3.50098  0.19517
C  -2.42888 -3.15462  1.41426
C  -0.92116  1.09463  0.71916
H  -0.42200  0.59693 -0.12488
C   4.25468  2.39369  1.09144
C   3.74825  2.51546  2.43026
C   3.90664 -2.58992 -1.37124
C   2.96146 -2.70015 -2.45094
C  -0.44978  5.97293 -1.30003
C  -2.24515  0.71015  1.06804
C  -5.52804  2.25505 -0.54149
C  -1.67816 -2.91720  2.61976
C  -4.00162  1.79510 -2.42661
C  -4.15151  3.13736 -2.83905
H  -3.62792  3.47464 -3.74201
C   2.97281  4.79589  1.95882
H   2.51888  5.73233  2.30454
C  -6.30145  1.85591  0.71667
H  -5.92106  0.86007  1.00484
C   3.12006  3.71093  2.83270
H   2.75613  3.79693  3.86421
C   4.56796  3.42622 -1.25127
H   5.19546  2.52016 -1.31606
C   2.82649 -1.61291 -3.51831
H   3.54449 -0.82031 -3.25207
C   3.44809  4.67625  0.64521
H   3.35083  5.52584 -0.04242
C   2.13937 -3.84287 -2.55016
H   1.42983 -3.91775 -3.38347
C   6.09415  0.07284 -3.48101
H   5.47992 -0.26306 -4.33289
H   7.10289  0.30486 -3.86795
H   5.65716  1.01150 -3.10005
C  -2.00281 -4.23040  0.55692
C  -0.18640  5.89937  0.08130
H   0.74662  5.44945  0.43923
C   3.99470 -3.67944 -0.43651
C  -0.54765 -3.71173  2.91050
H   0.00535 -3.52603  3.83845
C  -2.08664 -1.85823  3.64636
H  -2.88562 -1.25638  3.18188
C  -3.08159  0.89268 -3.25232
H  -3.10474 -0.10753 -2.78777
C  -5.90877 -1.59668  2.90560
H  -5.30065 -1.51601  3.82210
H  -6.92970 -1.89716  3.20233
H  -5.97637 -0.59157  2.45660
C  -4.97954  4.03517 -2.14921
H  -5.11569  5.06077 -2.50899
C  -5.64588  3.58554 -0.99924
H  -6.30012  4.27719 -0.45497
C  -5.01366 -4.54201  2.60359
H  -4.94259 -5.37874  1.88869
H  -5.91625 -4.70737  3.21771
H  -4.13564 -4.59882  3.26543
C  -0.19085  2.07786  1.42079
H   0.84506  2.30159  1.13906
C   2.21707 -4.88952 -1.61996
H   1.58040 -5.77501 -1.72353
C  -5.08523 -2.39081 -2.87250
H  -4.23345 -2.89860 -2.39608
H  -4.71303 -1.91156 -3.79361
H  -5.81903 -3.16204 -3.16771
C  -2.80011  1.39068  2.18571
H  -3.80278  1.11527  2.53556
C  -2.65337 -2.50773  4.93194
H  -1.89280 -3.13935  5.42533
H  -3.53032 -3.14198  4.72591
H  -2.95877 -1.72934  5.65404
C  -1.92700 -4.37444 -1.98747
H  -1.00302 -4.98081 -1.97589
H  -1.64904 -3.31111 -2.08434
H  -2.49837 -4.65894 -2.88893
C   3.87716  1.38327  3.45047
H   4.41005  0.56100  2.94441
C   6.65036 -2.92326 -2.92373
H   6.91800 -3.67969 -2.16630
H   7.51959 -2.79539 -3.59285
H   5.81941 -3.33388 -3.52012
C  -0.78931  2.73745  2.51016
H  -0.22096  3.48577  3.07277
C   3.14491 -4.79559 -0.57274
H   3.22716 -5.61882  0.14717
C  -6.44603 -3.19543  0.30631
H  -6.00433 -3.93556 -0.38890
H  -7.26551 -3.74065  0.82090
C  -0.13043 -4.74490  2.06139
H   0.74154 -5.35757  2.31396
C  -0.86629 -4.99410  0.89455
H  -0.56305 -5.81455  0.23367
C   1.42314 -0.96931 -3.52551
H   1.35904 -0.19512 -4.31136
H   1.21156 -0.47983 -2.55798
H   0.62986 -1.71323 -3.72525
C  -6.07809  2.83704  1.89100
H  -5.00731  2.99703  2.10143
H  -6.54263  2.44189  2.81125
H  -6.53967  3.82169  1.69476
C   7.70705 -0.77800 -1.02686
H   7.80657 -1.51016 -0.20284
H   8.58151 -0.96209 -1.68629
C   4.32095 -3.44966  2.07491
H   3.75977 -2.49671  2.09032
H   5.06456 -3.42092  2.89134
H   3.61146 -4.26916  2.29446
C   3.18177 -2.14262 -4.92613
H   2.47584 -2.92683 -5.25429
H   4.19534 -2.57583 -4.95362
H   3.13960 -1.32646 -5.66946
C  -1.64459  6.55668 -1.76188
H  -1.83970  6.62784 -2.83701
C   5.00889 -3.65880  0.70742
H   5.65642 -2.78341  0.52547
C  -7.03591 -2.00433 -0.48073
H  -7.44740 -1.24995  0.21629
H  -7.90296 -2.34764 -1.08359
C   7.01002 -0.27965  2.33199
H   6.65106  0.01254  3.33254
H   8.09646 -0.46731  2.40600
H   6.52203 -1.23234  2.06545
C  -2.76677 -4.60982 -0.71126
H  -3.64484 -3.94420 -0.75189
C   3.38076  3.23469 -2.22208
H   2.80348  2.32877 -1.96231
H   3.73125  3.13590 -3.26542
H   2.69257  4.10015 -2.17735
C  -7.82131  1.73114  0.45741
H  -8.24332  2.69427  0.11763
H  -8.34739  1.44212  1.38435
H  -8.04920  0.97518 -0.30876
C  -0.92529 -0.91222  4.01789
H  -1.27931 -0.12469  4.70494
H  -0.50327 -0.41386  3.13060
H  -0.10744 -1.44846  4.53137
C  -1.12254  6.41333  0.99931
H  -0.91139  6.37186  2.07289
C   7.75453  0.66679 -0.48377
H   7.54393  1.39670 -1.28863
H   8.78268  0.90447 -0.13801
C  -2.31883  6.99524  0.53905
H  -3.03755  7.41007  1.25401
C  -1.61970  1.39077 -3.20996
H  -0.96188  0.71401 -3.78042
H  -1.23183  1.41960 -2.17689
H  -1.51947  2.39953 -3.65296
C  -2.10078  2.39064  2.89219
H  -2.56506  2.87736  3.75911
C  -2.57990  7.06678 -0.84229
H  -3.50232  7.53477 -1.20140
C  -7.03065 -0.04991 -2.85374
H  -7.63525  0.69274 -2.31020
H  -7.72471 -0.72752 -3.38198
H  -6.45191  0.49570 -3.61686
C   7.30296  2.73957  1.70183
H   7.28725  3.51993  0.92192
H   8.34717  2.62350  2.04220
H   6.70563  3.11122  2.54980
C   2.49709  0.83895  3.87652
H   2.61375 -0.00121  4.58491
H   1.93531  0.47730  2.99922
H   1.88837  1.61450  4.37588
C   5.42832  4.63747 -1.66810
H   4.84650  5.57713 -1.67812
H   5.82955  4.49196 -2.68672
H   6.28092  4.78211 -0.98323
C  -3.55037  0.75867 -4.71907
H  -3.51949  1.72836 -5.24818
H  -4.58190  0.37620 -4.78628
H  -2.89322  0.06195 -5.26808
C   4.69833  1.80283  4.69061
H   4.20065  2.61502  5.25085
H   5.70476  2.15921  4.41405
H   4.81719  0.95003  5.38288
C   5.89804 -4.92104  0.72967
H   5.31755 -5.83178  0.96346
H   6.68120 -4.82490  1.50213
H   6.39398 -5.08309 -0.24224
C  -3.27079 -6.07058 -0.67117
H  -2.43251 -6.79013 -0.68023
H  -3.89836 -6.28460 -1.55418
H  -3.86991 -6.27204  0.23192
H   0.28598  5.58869 -2.01445
H  -1.91064 -1.28420 -0.97155
196
D-K
K   1.08680 -2.37942 -0.45882
K   0.71905  1.86044  0.36480
Si  6.62510  1.65567  1.26118
Al  4.11560 -0.30731  0.31985
Al -4.25991  0.15114  0.06589
Si -5.95073  2.54668 -1.59073
Si  6.54042 -0.95524 -1.82842
Si -7.42473 -0.18081  0.88824
N  -5.80922 -0.84122  0.43012
N   4.95148 -1.32709 -1.09693
N   4.91432  1.38844  0.78583
N  -4.50249  1.84848 -0.76730
C   4.13814 -2.37706 -1.64255
C  -5.84798 -3.06639 -0.69259
C   4.01383  2.48654  0.98623
C   2.49186 -1.62189  2.49782
H   1.62310 -1.20108  1.96606
C  -5.68875 -2.28639  0.49745
C  -5.44909 -2.95421  1.74162
C  -3.35976  2.71295 -0.66478
C  -2.45877  2.89728 -1.77026
C  -2.21380 -0.34894 -0.11226
C   3.79991 -1.40593  1.99455
C   4.11658 -3.69871 -1.05834
C   3.35666  2.72315  2.24778
C   3.29018 -2.15119 -2.78910
C   2.44948 -3.17730 -3.27199
H   1.82427 -2.98123 -4.15099
C  -5.55734 -5.12471  0.60334
H  -5.51326 -6.21842  0.64631
C   5.04628 -4.13642  0.07565
H   5.55433 -3.23087  0.44662
C  -5.39195 -4.36206  1.76341
H  -5.21370 -4.86936  2.71881
C  -6.11600 -2.43087 -2.05902
H  -6.05392 -1.33633 -1.92164
C  -2.65245  2.18960 -3.11401
H  -3.51793  1.51563 -2.99944
C  -5.77864 -4.47020 -0.61309
H  -5.91137 -5.06180 -1.52672
C  -1.34987  3.75630 -1.62729
H  -0.69003  3.91876 -2.48849
C  -6.28033  1.71615 -3.27835
H  -5.53877  2.00132 -4.04136
H  -7.27711  2.01021 -3.65290
H  -6.26944  0.61619 -3.19229
C   3.75295  3.41619 -0.08395
C  -1.32333 -0.58960  1.08888
H  -1.16357  0.23532  1.79987
C  -3.08749  3.40325  0.56494
C   2.47971  3.82249  2.38882
H   2.01052  4.00070  3.36347
C   3.61114  1.86634  3.48957
H   4.16919  0.97351  3.16329
C   3.28541 -0.83355 -3.56247
H   3.93847 -0.13487 -3.01462
C   7.17538  0.76990  2.86852
H   6.42342  0.79596  3.67117
H   8.09158  1.26024  3.24462
H   7.42881 -0.28732  2.68392
C   2.40646 -4.44074 -2.66998
H   1.75345 -5.22801 -3.06209
C   3.24673 -4.68395 -1.57689
H   3.25219 -5.68063 -1.12159
C   6.94817  3.52096  1.49577
H   6.87096  4.06776  0.54187
H   7.97178  3.66690  1.88264
H   6.24885  3.99097  2.20591
C   2.23868 -2.31935  3.69619
H   1.20826 -2.46238  4.04359
C  -1.08721  4.42820 -0.42267
H  -0.23401  5.10982 -0.34084
C   6.57039  0.45055 -3.13058
H   6.12003  0.14214 -4.08704
H   7.62516  0.71306 -3.33394
H   6.06093  1.36712 -2.79397
C   4.85153 -1.92849  2.79249
H   5.89002 -1.80599  2.46109
C   4.46821  2.63537  4.52417
H   3.93683  3.53382  4.88690
H   5.42990  2.96548  4.10036
H   4.68301  1.99649  5.39899
C   3.41719  2.84360 -2.52365
H   2.63756  3.61478 -2.66956
H   2.92495  1.89818 -2.24318
H   3.91573  2.68688 -3.49655
C  -5.27529 -2.20731  3.06827
H  -5.27649 -1.12802  2.83600
C  -5.70952  4.42522 -1.81661
H  -5.73765  4.93851 -0.84001
H  -6.53375  4.83000 -2.42975
H  -4.75898  4.69417 -2.30230
C   3.30997 -2.81246  4.45597
H   3.12455 -3.34863  5.39320
C  -1.95002  4.23188  0.66436
H  -1.76167  4.76670  1.60289
C   7.84939  1.04823 -0.07402
H   7.75611  1.69669 -0.96512
H   8.84446  1.28834  0.35623
C   2.22259  4.70885  1.33526
H   1.56000  5.56931  1.47881
C   2.86233  4.49211  0.10710
H   2.69253  5.19271 -0.71934
C  -1.43061  1.32519 -3.49879
H  -1.62453  0.78682 -4.44314
H  -1.19908  0.57146 -2.72772
H  -0.53002  1.94532 -3.65745
C   4.28629 -4.79451  1.24916
H   3.49554 -4.14191  1.65097
H   4.98216 -5.01537  2.07559
H   3.82876 -5.75354  0.94511
C  -7.56004  2.37855 -0.58030
H  -7.41621  2.85026  0.41044
H  -8.26591  3.04726 -1.11697
C  -3.39521  2.41775  2.89049
H  -3.15584  1.40089  2.52723
H  -4.08864  2.31639  3.74380
H  -2.45918  2.86803  3.27011
C  -2.95493  3.18640 -4.25740
H  -2.10737  3.87686 -4.41769
H  -3.84730  3.79823 -4.05073
H  -3.12480  2.64568 -5.20527
C  -2.04691 -1.51787 -1.06509
H  -2.30313 -1.37774 -2.12256
C  -4.01724  3.28674  1.77345
H  -4.92599  2.77018  1.41717
C   7.80469 -0.44492 -0.48196
H   7.68234 -1.10355  0.39994
H   8.78237 -0.73618 -0.91887
C  -7.33336  0.83852  2.50268
H  -7.14728  0.19909  3.38019
H  -8.28682  1.37152  2.66913
H  -6.53208  1.59625  2.46516
C   4.43094  3.28007 -1.44456
H   5.17646  2.47473 -1.33355
C  -5.06117 -2.84236 -3.11035
H  -4.04102 -2.63042 -2.75164
H  -5.22204 -2.29626 -4.05724
H  -5.11910 -3.92145 -3.33923
C   6.11672 -5.12940 -0.44059
H   5.64847 -6.07405 -0.77150
H   6.83001 -5.37674  0.36545
H   6.68402 -4.72530 -1.29178
C   2.30643  1.38772  4.16459
H   2.53817  0.69103  4.98731
H   1.65423  0.84422  3.46055
H   1.73129  2.22812  4.59429
C  -1.16093 -1.89093  1.56750
H  -0.70148 -2.03389  2.55602
C  -8.17494  0.97082 -0.43822
H  -8.18445  0.44139 -1.40968
H  -9.24170  1.05516 -0.14287
C  -1.51504 -3.03463  0.79802
H  -1.43344 -4.04599  1.20478
C   1.87722 -0.20762 -3.64742
H   1.90914  0.75133 -4.19288
H   1.46622 -0.00848 -2.64183
H   1.16460 -0.86218 -4.17978
C   4.62408 -2.60616  4.00135
H   5.47101 -2.98213  4.58752
C  -1.87821 -2.80279 -0.56564
H  -1.96825 -3.65724 -1.25244
C   7.24757 -2.47930 -2.73553
H   7.76585 -3.16148 -2.04237
H   7.98486 -2.14705 -3.48713
H   6.46753 -3.05483 -3.26125
C  -8.68785 -1.59046  1.10735
H  -9.03910 -1.96143  0.13012
H  -9.56689 -1.20545  1.65411
H  -8.28622 -2.45229  1.66071
C  -3.93087 -2.53581  3.75346
H  -3.80653 -1.92429  4.66568
H  -3.08512 -2.34204  3.07697
H  -3.88398 -3.59639  4.05983
C  -7.53567 -2.75612 -2.57763
H  -7.66738 -3.84400 -2.71664
H  -7.71743 -2.26926 -3.55270
H  -8.31442 -2.41509 -1.87582
C   3.85473 -1.03129 -4.98760
H   3.19431 -1.67793 -5.59277
H   4.84977 -1.50532 -4.96762
H   3.94373 -0.06305 -5.51152
C  -6.43534 -2.49214  4.05210
H  -6.47448 -3.56465  4.31401
H  -7.41800 -2.21739  3.63615
H  -6.29321 -1.92760  4.99142
C  -4.44767  4.66211  2.32925
H  -3.59942  5.21494  2.77096
H  -5.20194  4.53280  3.12476
H  -4.88645  5.29706  1.54141
C   5.15825  4.56737 -1.89049
H   4.44936  5.39003 -2.09436
H   5.72145  4.38338 -2.82207
H   5.86865  4.92394 -1.12695
H  -1.94720  0.59595 -0.62667
H   2.55431  0.02960 -0.21585
196
TS(D-E)-K
K  -0.83084 -1.24277  0.61418
K   4.19460  2.25849 -2.83162
Si  7.40967  1.05604  1.57662
Al  4.86229 -0.03773 -0.28655
Al -5.17329 -0.00254  0.19822
Si -6.79134 -2.33857 -1.43121
Si  6.43969 -2.70018  0.78550
Si -7.58129  1.61998 -1.41596
N  -6.31639  1.41822 -0.15358
N   4.94107 -1.74951  0.53932
N   6.30961  1.16891  0.16629
N  -5.27926 -1.59556 -0.79892
C   3.69134 -2.44314  0.70024
C  -6.92220  2.24493  2.12926
C   6.48982  2.22948 -0.76865
C   2.07443  0.75357 -1.09431
H   2.35400  0.24380 -2.03168
C  -6.28436  2.45104  0.86573
C  -5.61595  3.69209  0.61648
C  -4.01580 -2.18469 -1.15889
C  -3.51821 -3.37274 -0.51695
C  -3.76499  0.12037  1.53570
C   3.01297  0.78912 -0.02895
C   2.99035 -2.40436  1.95381
C   5.88910  3.52816 -0.56710
C   3.12186 -3.20220 -0.37833
C   1.92101 -3.91119 -0.17513
H   1.51339 -4.51223 -0.99693
C  -6.26790  4.49987  2.83565
H  -6.26579  5.29009  3.59403
C   3.51949 -1.61379  3.15163
H   4.25268 -0.89451  2.74455
C  -5.63107  4.69487  1.60512
H  -5.12067  5.64505  1.40715
C  -7.62594  0.93662  2.49694
H  -7.55639  0.26939  1.61676
C  -4.27857 -4.12102  0.58415
H  -5.06075 -3.43571  0.95570
C  -6.89515  3.27608  3.08873
H  -7.38092  3.11140  4.05751
C  -2.27781 -3.91097 -0.93394
H  -1.91552 -4.82874 -0.45729
C  -7.83981 -3.03648  0.00280
H  -7.35077 -3.88517  0.50649
H  -8.82227 -3.37981 -0.36728
H  -8.02690 -2.26082  0.76610
C   7.24996  2.02777 -1.98103
C  -3.25619  1.35401  2.18944
H  -3.76485  2.30992  2.03066
C  -3.22715 -1.58914 -2.20407
C   6.03237  4.53232 -1.55206
H   5.58760  5.51800 -1.37111
C   5.09662  3.87926  0.69458
H   4.94085  2.93471  1.24223
C   3.78655 -3.29345 -1.75564
H   4.67083 -2.63416 -1.73295
C   6.47434  1.30712  3.22124
H   6.08569  2.33497  3.31516
H   7.14827  1.12345  4.07715
H   5.62235  0.61316  3.31611
C   1.25321 -3.89074  1.05612
H   0.33912 -4.47720  1.20514
C   1.79119 -3.13032  2.10459
H   1.27952 -3.11619  3.07387
C   8.78833  2.37600  1.44636
H   9.64160  1.99510  0.85972
H   9.16699  2.61602  2.45529
H   8.45727  3.31524  0.97647
C   0.77471  1.29769 -0.99767
H   0.08660  1.25169 -1.85137
C  -1.51273 -3.32284 -1.94812
H  -0.56434 -3.77193 -2.26152
C   7.44045 -2.91275 -0.83062
H   6.94676 -3.62883 -1.50849
H   8.44806 -3.30544 -0.60375
H   7.56490 -1.96733 -1.38183
C   2.54656  1.39492  1.16711
H   3.21681  1.45275  2.03386
C   5.88237  4.85028  1.60801
H   6.07950  5.80772  1.09277
H   6.85233  4.43161  1.91799
H   5.30137  5.07499  2.51979
C   7.61326  0.05960 -3.58195
H   7.85265  0.70011 -4.45093
H   6.53633 -0.17929 -3.59682
H   8.16609 -0.88668 -3.71402
C  -4.84177  3.95651 -0.67757
H  -4.95947  3.06175 -1.31170
C  -6.37953 -3.67887 -2.73251
H  -6.43262 -3.23948 -3.74382
H  -7.12119 -4.49550 -2.69170
H  -5.37835 -4.11912 -2.61321
C   0.35664  1.88417  0.21006
H  -0.65346  2.29342  0.31808
C  -1.99712 -2.16618 -2.57653
H  -1.42237 -1.71516 -3.39421
C   8.35095 -0.60788  1.67496
H   8.87712 -0.75313  0.71118
H   9.15779 -0.40336  2.41101
C   6.73993  4.30998 -2.74206
H   6.85015  5.10824 -3.48458
C   7.34488  3.05920 -2.93879
H   7.93474  2.88514 -3.84691
C  -3.37370 -4.51778  1.77488
H  -3.99006 -4.88951  2.61181
H  -2.78514 -3.66162  2.13855
H  -2.67894 -5.33300  1.50306
C   2.41705 -0.83301  3.90065
H   1.77890 -0.24973  3.21802
H   2.87279 -0.13694  4.62703
H   1.75987 -1.50810  4.47738
C  -7.92807 -1.13580 -2.38909
H  -7.37553 -0.76764 -3.27502
H  -8.69713 -1.82372 -2.80192
C  -2.71637  0.78947 -3.00244
H  -2.47515  1.09026 -1.96754
H  -3.14150  1.66456 -3.52445
H  -1.77655  0.52108 -3.51999
C  -4.96383 -5.40540  0.05469
H  -4.21319 -6.10014 -0.36362
H  -5.70323 -5.20049 -0.73265
H  -5.48054 -5.93015  0.87826
C  -3.43859 -1.08448  2.34455
H  -4.12000 -1.94039  2.34400
C  -3.72049 -0.38193 -3.00226
H  -4.64444 -0.02673 -2.51328
C   7.59444 -1.89264  2.08069
H   7.01023 -1.72250  3.00451
H   8.32587 -2.68660  2.34006
C  -6.86959  2.07089 -3.13207
H  -6.44597  3.08804 -3.14234
H  -7.67565  2.03588 -3.88717
H  -6.08038  1.37316 -3.45715
C   8.01021  0.73024 -2.24842
H   7.74358  0.04516 -1.42676
C  -6.93335  0.23187  3.68655
H  -5.86123  0.05992  3.49083
H  -7.41493 -0.74121  3.89239
H  -7.01054  0.83985  4.60555
C   4.26135 -2.51972  4.16274
H   3.58530 -3.30112  4.55399
H   4.62253 -1.92618  5.02167
H   5.12901 -3.02190  3.70951
C   3.71097  4.48586  0.37717
H   3.15066  4.66541  1.31009
H   3.09170  3.80862 -0.23585
H   3.79537  5.45720 -0.14289
C  -2.12530  1.30198  2.98659
H  -1.73610  2.23746  3.41479
C  -8.61418  0.03052 -1.64624
H  -9.00459 -0.29345 -0.66285
H  -9.50575  0.36437 -2.21668
C  -1.52802  0.06305  3.38405
H  -0.69834  0.05126  4.09753
C   2.85917 -2.78767 -2.88332
H   3.39119 -2.79113 -3.85168
H   2.51176 -1.76053 -2.68481
H   1.96653 -3.42951 -2.99628
C   1.24840  1.91884  1.29818
H   0.91919  2.35305  2.24804
C  -2.31647 -1.10132  3.17717
H  -2.09147 -2.01241  3.75427
C   6.05001 -4.46383  1.40510
H   5.76839 -4.49631  2.46930
H   6.95141 -5.08941  1.27889
H   5.23066 -4.93197  0.83677
C  -8.78691  3.00051 -0.90268
H  -9.35304  2.72780  0.00305
H  -9.51162  3.17406 -1.71756
H  -8.27096  3.95071 -0.69276
C  -3.32994  4.13247 -0.40210
H  -2.77200  4.24109 -1.34987
H  -2.92628  3.26724  0.15071
H  -3.13533  5.03405  0.20620
C  -9.12927  1.14603  2.78974
H  -9.27873  1.80535  3.66308
H  -9.61840  0.18160  3.01464
H  -9.65396  1.60389  1.93409
C   4.25752 -4.73000 -2.08139
H   3.40535 -5.43226 -2.12045
H   4.96647 -5.11149 -1.32907
H   4.75787 -4.76053 -3.06596
C  -5.38710  5.17613 -1.45348
H  -5.27786  6.10630 -0.86779
H  -6.45699  5.06370 -1.69703
H  -4.83440  5.31572 -2.40023
C  -4.08546 -0.78759 -4.44929
H  -3.19637 -1.14579 -4.99866
H  -4.49951  0.07296 -5.00472
H  -4.83270 -1.59795 -4.46338
C   9.53857  0.96479 -2.20559
H   9.86539  1.63044 -3.02481
H  10.07811  0.00802 -2.31665
H   9.85210  1.42777 -1.25619
H  -3.17270  0.06044  0.33670
H   4.91516 -0.07779 -1.95440
196
E-K
K  -1.06708 -1.15331 -0.13717
K   4.59735  1.58326 -3.24486
Si  7.03245  1.31247  1.78400
Al  4.77410 -0.12824 -0.20211
Al -4.50727  0.16941 -0.06871
Si -6.59017 -1.78749 -1.81172
Si  6.04028 -2.52930  1.63289
Si -6.79904  2.12898 -1.38253
N  -5.82369  1.55078 -0.00154
N   4.64321 -1.63532  0.95335
N   6.17486  1.13757  0.21971
N  -4.96288 -1.30807 -1.25008
C   3.33900 -2.23174  1.04575
C  -6.85212  2.12402  2.20778
C   6.54119  1.97708 -0.87310
C   2.17193  0.44598 -1.58142
H   2.58403 -0.25826 -2.32309
C  -5.88485  2.38054  1.17914
C  -5.01117  3.50737  1.33633
C  -3.83283 -2.06225 -1.68126
C  -3.40246 -3.25182 -0.98630
C  -3.99319 -0.44649  1.80123
C   2.93377  0.73464 -0.41791
C   2.47132 -1.92325  2.14860
C   5.96980  3.29327 -1.04259
C   2.87467 -3.15400  0.04753
C   1.59432 -3.73034  0.17096
H   1.25973 -4.45181 -0.58393
C  -6.11501  4.11289  3.43953
H  -6.21220  4.78359  4.30033
C   2.91281 -0.99316  3.27819
H   3.78355 -0.43329  2.89268
C  -5.14768  4.34846  2.45842
H  -4.48077  5.21382  2.55851
C  -7.79702  0.92168  2.15619
H  -7.40807  0.25841  1.36296
C  -4.18206 -3.83649  0.19409
H  -4.93213 -3.08105  0.48089
C  -6.95028  2.99906  3.30690
H  -7.70359  2.79942  4.07793
C  -2.24531 -3.93908 -1.41649
H  -1.94642 -4.85316 -0.88968
C  -7.70445 -2.35562 -0.36853
H  -7.33364 -3.28895  0.08755
H  -8.73296 -2.54105 -0.72716
H  -7.76242 -1.59130  0.42442
C   7.47079  1.51930 -1.88024
C  -2.78159  0.01721  2.37673
H  -2.16181  0.72980  1.80863
C  -3.06071 -1.64448 -2.82665
C   6.30256  4.06616 -2.17872
H   5.87526  5.07089 -2.27860
C   5.00965  3.90896 -0.02181
H   4.73597  3.10274  0.67926
C   3.75474 -3.59107 -1.12643
H   4.65442 -2.95268 -1.11114
C   5.86194  1.92162  3.16354
H   5.52915  2.95788  2.98493
H   6.37654  1.89853  4.14081
H   4.96316  1.28791  3.24769
C   0.75409 -3.43139  1.25226
H  -0.22042 -3.92333  1.35413
C   1.20048 -2.52755  2.22836
H   0.55468 -2.30497  3.08586
C   8.47411  2.55655  1.60937
H   9.38643  2.05130  1.24937
H   8.70935  2.99194  2.59624
H   8.25952  3.38474  0.91607
C   0.88800  0.98199 -1.81710
H   0.33833  0.73528 -2.73414
C  -1.48178 -3.49815 -2.50574
H  -0.59321 -4.05253 -2.82681
C   7.27314 -3.07377  0.27752
H   6.83415 -3.85807 -0.36139
H   8.18319 -3.49176  0.74494
H   7.58415 -2.24549 -0.37837
C   2.30488  1.59638  0.51780
H   2.83621  1.86298  1.43991
C   5.68569  5.04585  0.78139
H   5.99615  5.87126  0.11570
H   6.58029  4.69572  1.31919
H   4.98286  5.46225  1.52436
C   7.99729 -0.74514 -2.95946
H   8.39407 -0.30540 -3.89312
H   6.92670 -0.97353 -3.09592
H   8.52424 -1.70214 -2.80184
C  -3.92056  3.84907  0.31684
H  -3.93380  3.05791 -0.45294
C  -6.46377 -3.21590 -3.08229
H  -6.36921 -2.81724 -4.10693
H  -7.38379 -3.82565 -3.05293
H  -5.60673 -3.88485 -2.90729
C   0.30405  1.83112 -0.85899
H  -0.69614  2.24762 -1.01999
C  -1.90272 -2.35535 -3.20099
H  -1.33851 -2.02411 -4.08184
C   7.86812 -0.30475  2.37546
H   8.53549 -0.65140  1.56234
H   8.55491  0.04206  3.17710
C   7.17545  3.59310 -3.16887
H   7.43054  4.21602 -4.03345
C   7.75335  2.32516 -3.00322
H   8.46896  1.95977 -3.74969
C  -3.29018 -4.11425  1.42396
H  -3.90393 -4.47721  2.26578
H  -2.77774 -3.20321  1.77583
H  -2.53397 -4.89323  1.21444
C   1.82478  0.01439  3.70744
H   1.40764  0.56023  2.84612
H   2.24557  0.75279  4.41251
H   0.98967 -0.48628  4.22903
C  -7.51597 -0.40465 -2.75976
H  -6.86557 -0.08075 -3.59603
H  -8.35732 -0.94352 -3.24671
C  -2.44438  0.63519 -3.82009
H  -2.18902  1.02916 -2.82232
H  -2.82650  1.47395 -4.42836
H  -1.52392  0.26680 -4.31226
C  -4.92266 -5.13606 -0.20292
H  -4.20883 -5.91883 -0.51804
H  -5.62759 -4.97301 -1.03282
H  -5.49377 -5.53115  0.65611
C  -4.75998 -1.31396  2.62052
H  -5.71270 -1.70620  2.24234
C  -3.50658 -0.47804 -3.70542
H  -4.39516 -0.05086 -3.21191
C   7.00719 -1.47341  2.90380
H   6.29117 -1.11629  3.66843
H   7.65820 -2.20098  3.43277
C  -5.73147  2.63928 -2.88709
H  -5.14021  3.54189 -2.65925
H  -6.38011  2.86997 -3.75163
H  -5.02824  1.85073 -3.19697
C   8.21155  0.19002 -1.74896
H   7.79595 -0.30459 -0.85553
C  -7.82633  0.13643  3.48711
H  -6.81168 -0.10698  3.83796
H  -8.38844 -0.80691  3.36231
H  -8.33296  0.70947  4.28451
C   3.37701 -1.79624  4.51664
H   2.54286 -2.39341  4.92699
H   3.72829 -1.11578  5.31287
H   4.19488 -2.49091  4.27302
C   3.71365  4.44479 -0.67156
H   3.02396  4.81820  0.10406
H   3.17062  3.65920 -1.22473
H   3.91441  5.28636 -1.35879
C  -2.35367 -0.35058  3.66803
H  -1.42043  0.05524  4.07711
C  -8.05908  0.81892 -1.98940
H  -8.65707  0.49120 -1.11814
H  -8.76690  1.37988 -2.63528
C  -3.14275 -1.21720  4.44050
H  -2.82438 -1.50790  5.44793
C   3.06984 -3.39875 -2.49676
H   3.76323 -3.66702 -3.31375
H   2.75388 -2.35277 -2.64516
H   2.17527 -4.03849 -2.60388
C   1.01823  2.12943  0.31671
H   0.56887  2.78893  1.06804
C  -4.35344 -1.69597  3.91144
H  -4.98287 -2.36635  4.50896
C   5.47329 -4.12215  2.53579
H   5.64670 -4.05136  3.62296
H   6.05424 -4.98636  2.16978
H   4.40537 -4.34293  2.38028
C  -7.80724  3.68201 -0.91530
H  -8.55933  3.48882 -0.13470
H  -8.33514  4.04983 -1.81326
H  -7.16032  4.49319 -0.54490
C  -2.51909  3.85092  0.96823
H  -1.73940  4.05593  0.21102
H  -2.30162  2.88104  1.44497
H  -2.43425  4.63100  1.74608
C  -9.24214  1.32087  1.77616
H  -9.65485  2.03719  2.50955
H  -9.90164  0.43396  1.76589
H  -9.29566  1.79154  0.78212
C   4.20093 -5.06410 -0.96810
H   3.33238 -5.74669 -0.99345
H   4.72418 -5.23123 -0.01293
H   4.88032 -5.35722 -1.78862
C  -4.17001  5.20810 -0.37700
H  -4.16661  6.03705  0.35359
H  -5.14138  5.23055 -0.89737
H  -3.38095  5.41830 -1.12232
C  -3.92057 -0.96560 -5.11328
H  -3.05738 -1.38272 -5.66357
H  -4.32438 -0.12818 -5.70950
H  -4.69074 -1.75175 -5.05982
C   9.72356  0.41909 -1.51578
H  10.19745  0.89297 -2.39429
H  10.23567 -0.54263 -1.33794
H   9.90684  1.07173 -0.64719
H  -3.02300  0.66230 -0.65565
H   5.07559 -0.51440 -1.79644
196
D′-K
K   0.47520 -2.55432  0.17670
K   1.26609  2.38789  0.10137
Si  6.99424  1.10423  0.68219
Al  4.01839 -0.34638  0.24702
Al -4.00766  0.08170 -0.06930
Si -5.53515  2.83547 -1.23346
Si  6.16687 -2.05627 -1.63336
Si -7.26786 -0.06127  0.74751
N  -5.70517 -0.77602  0.22255
N   4.62733 -1.89884 -0.72371
N   5.23786  1.14590  0.32849
N  -4.13505  1.98195 -0.47918
C   3.65590 -2.93882 -0.89291
C  -5.80685 -2.86525 -1.12862
C   4.59502  2.42494  0.26444
C   1.87935 -0.64592  2.30475
H   1.23923 -0.34679  1.45944
C  -5.70826 -2.21981  0.14876
C  -5.63377 -3.04290  1.32665
C  -2.98553  2.81251 -0.29404
C  -2.15887  3.24141 -1.39843
C  -2.54116 -0.68626  1.33016
C   3.27806 -0.75669  2.09994
C   3.51833 -3.99399  0.08307
C   4.17753  3.13627  1.44741
C   2.79594 -2.98633 -2.05147
C   1.88503 -4.05326 -2.21686
H   1.26210 -4.08319 -3.11883
C  -5.71695 -5.06917 -0.06033
H  -5.72386 -6.16190 -0.13875
C   4.38304 -4.07570  1.34316
H   4.90841 -3.11014  1.43305
C  -5.64211 -4.44549  1.19002
H  -5.59464 -5.06551  2.09358
C  -5.96299 -2.06903 -2.42669
H  -5.77913 -1.01003 -2.17348
C  -2.38882  2.78078 -2.84542
H  -3.17391  2.00667 -2.81235
C  -5.80310 -4.27109 -1.20625
H  -5.88618 -4.74988 -2.18941
C  -1.11691  4.16564 -1.17074
H  -0.54078  4.53369 -2.03002
C  -5.92173  2.20139 -2.99774
H  -5.16877  2.49306 -3.74554
H  -6.89658  2.60390 -3.32766
H  -5.99912  1.10062 -3.01097
C   4.33838  3.04401 -1.01201
C  -2.55762 -2.08211  0.76684
H  -2.71943 -2.96723  1.38982
C  -2.65521  3.29663  1.02121
C   3.53637  4.38993  1.32358
H   3.24861  4.92725  2.23503
C   4.42465  2.60796  2.86243
H   4.81452  1.58265  2.75891
C   2.84615 -1.93320 -3.15965
H   3.60463 -1.19004 -2.86413
C   7.42354  0.42905  2.42106
H   6.94411  0.98832  3.23953
H   8.51716  0.48627  2.56911
H   7.14057 -0.63284  2.52453
C   1.77365 -5.08282 -1.27266
H   1.08057 -5.91639 -1.43142
C   2.58720 -5.03402 -0.13202
H   2.52182 -5.84348  0.60406
C   7.73736  2.85184  0.50052
H   7.79014  3.14603 -0.56131
H   8.76660  2.86036  0.89933
H   7.16186  3.62762  1.02946
C   1.25529 -0.85639  3.55203
H   0.16686 -0.75926  3.64909
C  -0.82956  4.66443  0.11028
H  -0.05126  5.42350  0.25450
C   6.30186 -1.04548 -3.25548
H   5.69098 -1.47390 -4.06516
H   7.35563 -1.07251 -3.58976
H   6.02030  0.01256 -3.14112
C   4.03185 -1.06514  3.26227
H   5.12273 -1.15401  3.19076
C   5.47295  3.46252  3.61383
H   5.12108  4.50188  3.74324
H   6.43588  3.50077  3.08028
H   5.65819  3.04666  4.62007
C   3.60749  2.04663 -3.24054
H   3.05897  2.95284 -3.55798
H   2.90086  1.36599 -2.73669
H   3.96404  1.54228 -4.15587
C  -5.59033 -2.47000  2.75152
H  -5.45496 -1.37927  2.65702
C  -5.24982  4.73083 -1.24374
H  -5.58567  5.15773 -0.28266
H  -5.87155  5.18634 -2.03521
H  -4.20904  5.04926 -1.39814
C   2.04288 -1.16733  4.67143
H   1.57783 -1.32504  5.65055
C  -1.59210  4.20351  1.19545
H  -1.38989  4.59847  2.19843
C   7.97628 -0.00423 -0.52542
H   7.90965  0.43256 -1.53945
H   9.03120  0.14941 -0.21412
C   3.27902  4.97423  0.07602
H   2.79926  5.95663  0.00660
C   3.68184  4.28988 -1.08017
H   3.51205  4.74667 -2.06274
C  -1.13364  2.15222 -3.49656
H  -1.36104  1.84505 -4.53242
H  -0.78290  1.25784 -2.96046
H  -0.29864  2.87487 -3.55162
C   3.54134 -4.30228  2.61897
H   2.75496 -3.53940  2.73743
H   4.18501 -4.24991  3.51316
H   3.06608 -5.30000  2.62077
C  -7.18439  2.68079 -0.28965
H  -7.03392  2.98268  0.76406
H  -7.80246  3.48819 -0.73758
C  -2.63856  2.48615  3.45872
H  -1.95020  1.66367  3.20252
H  -3.29211  2.13674  4.27688
H  -2.03760  3.32214  3.86039
C  -2.86126  3.93723 -3.76159
H  -2.08581  4.72151 -3.83422
H  -3.78324  4.41435 -3.40059
H  -3.04828  3.56425 -4.78444
C  -1.38832  0.06924  0.75293
H  -0.72301  0.66728  1.39031
C  -3.49014  2.91387  2.24475
H  -4.11584  2.05397  1.94835
C   7.65946 -1.51811 -0.56486
H   7.55144 -1.93563  0.45407
H   8.51693 -2.06387 -1.01068
C  -7.17850  0.73091  2.49055
H  -7.12772 -0.01395  3.29959
H  -8.07692  1.35151  2.66176
H  -6.29867  1.39053  2.58471
C   4.79427  2.39861 -2.31742
H   5.29387  1.45919 -2.02904
C  -4.95487 -2.48243 -3.52067
H  -3.91562 -2.41363 -3.16073
H  -5.05554 -1.82613 -4.40353
H  -5.12497 -3.51850 -3.86458
C   5.44467 -5.19556  1.23372
H   4.96613 -6.18562  1.12585
H   6.06898 -5.22246  2.14418
H   6.10809 -5.04996  0.36854
C   3.12877  2.52969  3.69990
H   3.34167  2.09238  4.68982
H   2.37373  1.88323  3.22222
H   2.68512  3.52776  3.86892
C  -2.49381 -2.14059 -0.59902
H  -2.60795 -3.07039 -1.16986
C  -7.91699  1.33264 -0.38049
H  -7.95860  0.96928 -1.42449
H  -8.97651  1.44979 -0.06894
C  -2.41523 -0.79290 -1.25408
H  -2.41105 -0.79223 -2.35281
C   1.49896 -1.19348 -3.31597
H   1.56574 -0.43163 -4.11212
H   1.21856 -0.67709 -2.38161
H   0.68079 -1.88347 -3.59132
C   3.43825 -1.25854  4.52170
H   4.06460 -1.48800  5.39189
C  -1.31420  0.00344 -0.61332
H  -0.56176  0.52653 -1.21488
C   6.44960 -3.86796 -2.17106
H   6.89048 -4.48212 -1.36961
H   7.15620 -3.87904 -3.01949
H   5.52092 -4.36173 -2.50099
C  -8.67416 -1.35926  0.69308
H  -9.16123 -1.33748 -0.29727
H  -9.44528 -1.10186  1.44088
H  -8.34502 -2.39235  0.87646
C  -4.42881 -3.01117  3.61917
H  -4.48486 -2.57559  4.63286
H  -3.44100 -2.75984  3.20521
H  -4.48031 -4.10845  3.73470
C  -7.40564 -2.17545 -2.97430
H  -7.65364 -3.22153 -3.22970
H  -7.52583 -1.56707 -3.88895
H  -8.14487 -1.83096 -2.23322
C   3.26021 -2.55724 -4.51315
H   2.48567 -3.24959 -4.88891
H   4.20001 -3.12769 -4.43262
H   3.39762 -1.77155 -5.27679
C  -6.91307 -2.74513  3.51037
H  -7.06784 -3.83181  3.63759
H  -7.79220 -2.34586  2.98369
H  -6.88450 -2.29404  4.51909
C  -4.44231  4.06554  2.64396
H  -3.87202  4.96576  2.93650
H  -5.07466  3.77158  3.50047
H  -5.10539  4.34579  1.80978
C   5.81569  3.28032 -3.07083
H   5.35984  4.22658 -3.41370
H   6.19508  2.75262 -3.96349
H   6.67766  3.53857 -2.43414
H  -2.66441 -0.61208  2.41945
H   2.63138  0.20506 -0.50487
184
F-K
Al -4.97806 -0.01379 -0.19158
Si -7.53328  1.31933  1.67942
Si -7.65761 -2.05038 -0.46647
N  -6.07578  1.39573  0.64607
N  -5.91707 -1.69820 -0.27420
C   0.43983  0.55018  0.14828
C  -5.41741  2.64216  0.43731
C  -4.42850  3.14080  1.35851
C  -4.97383 -2.77364 -0.40615
C  -5.63889  3.38190 -0.77792
C  -0.43950 -0.54919  0.14864
H  -0.80037 -0.96632  1.09401
C  -4.45491 -3.16934 -1.68391
C  -4.48217 -3.43808  0.76608
C  -4.15051  2.44907  2.69428
H  -4.78137  1.54585  2.71764
C  -3.49889 -4.43835  0.64466
H  -3.13052 -4.93765  1.54884
C  -0.87644 -1.11172 -1.07077
H  -1.58169 -1.94995 -1.06945
C  -3.47622 -4.18214 -1.75429
H  -3.09596 -4.48589 -2.73782
C  -2.99054 -4.81762 -0.60452
H  -2.24002 -5.61268 -0.68216
C   0.87630  1.11227 -1.07150
H   1.58156  1.95050 -1.07073
C  -4.85923  4.52248 -1.06209
H  -5.03999  5.07139 -1.99445
C  -4.98900 -3.05919  2.15773
H  -5.87698 -2.42178  2.00212
C  -3.68615  4.29799  1.03643
H  -2.94509  4.67151  1.75434
C  -4.93841 -2.53449 -2.98876
H  -5.66380 -1.75145 -2.71144
C  -8.73528 -1.27957  0.91291
H  -9.72160 -1.77299  0.78422
H  -8.36551 -1.62735  1.89617
C  -6.71528  2.96030 -1.77911
H  -7.25417  2.11682 -1.31364
C  -2.68330  1.98372  2.82937
H  -2.42775  1.24853  2.04425
H  -2.52160  1.49206  3.80469
H  -1.97396  2.82980  2.76604
C  -3.88003  4.98750 -0.17070
H  -3.30210  5.89079 -0.39682
C  -7.18887  0.57037  3.40708
H  -6.60227 -0.36123  3.33390
H  -8.14308  0.32667  3.90823
H  -6.63879  1.26587  4.06220
C  -8.92063  0.25640  0.90674
H  -9.81865  0.52563  1.50192
H  -9.13242  0.62445 -0.11527
C  -0.42870 -0.56032 -2.28912
H  -0.77839 -0.98512 -3.23611
C  -3.94040 -2.21087  2.91204
H  -4.31517 -1.90458  3.90547
H  -3.69143 -1.29777  2.33949
H  -3.00483 -2.78022  3.06342
C   0.42816  0.56040 -2.28948
H   0.77752  0.98483 -3.23676
C  -8.25185  3.07159  1.92589
H  -7.49136  3.78539  2.28376
H  -9.06935  3.04757  2.66772
H  -8.66533  3.47105  0.98419
C  -4.54134  3.35061  3.88746
H  -3.92448  4.26675  3.92069
H  -4.39620  2.81619  4.84299
H  -5.59696  3.66363  3.82816
C  -8.35070 -1.37410 -2.11789
H  -8.06560 -0.31864 -2.26947
H  -9.45435 -1.42715 -2.12414
H  -7.98339 -1.94790 -2.98459
C  -7.95272 -3.93405 -0.40927
H  -7.31516 -4.47309 -1.12898
H  -9.00625 -4.16225 -0.64826
H  -7.73766 -4.34232  0.59283
C  -6.10364  2.44688 -3.10181
H  -6.89495  2.13054 -3.80426
H  -5.44266  1.57940 -2.91768
H  -5.50891  3.23419 -3.60228
C  -5.41584 -4.28022  2.99939
H  -4.55972 -4.93262  3.24859
H  -6.15990 -4.89699  2.46738
H  -5.86328 -3.95150  3.95400
C  -5.65475 -3.56167 -3.89458
H  -6.04374 -3.07499 -4.80706
H  -6.50250 -4.03836 -3.37451
H  -4.96787 -4.36627 -4.21360
C  -3.79390 -1.83999 -3.75861
H  -3.00721 -2.55876 -4.05487
H  -3.33452 -1.05579 -3.13149
H  -4.17532 -1.36682 -4.68161
C  -7.72806  4.09479 -2.05034
H  -7.25634  4.95333 -2.56159
H  -8.17459  4.46994 -1.11431
H  -8.54473  3.73365 -2.69965
H   0.80112  0.96762  1.09335
K  -2.42723  2.07145 -0.98208
Al  4.97804  0.01403 -0.19150
Si  7.53310 -1.32008  1.67895
Si  7.65836  2.04959 -0.46703
N   6.07531 -1.39597  0.64594
N   5.91775  1.69806 -0.27442
C   5.41634 -2.64212  0.43752
C   4.42742 -3.14020  1.35903
C   4.97484  2.77382 -0.40611
C   5.63720 -3.38215 -0.77766
C   4.45562  3.16960 -1.68373
C   4.48377  3.43850  0.76624
C   4.14999 -2.44811  2.69473
H   4.78120 -1.54512  2.71778
C   3.50078  4.43909  0.64506
H   3.13286  4.93856  1.54933
C   3.47722  4.18270 -1.75385
H   3.09674  4.48651 -2.73728
C   2.99213  4.81842 -0.60397
H   2.24182  5.61371 -0.68141
C   4.85703 -4.52248 -1.06143
H   5.03736 -5.07163 -1.99373
C   4.99089  3.05953  2.15776
H   5.87858  2.42178  2.00194
C   3.68456 -4.29718  1.03735
H   2.94356 -4.67030  1.75552
C   4.93858  2.53459 -2.98870
H   5.66379  1.75133 -2.71158
C   8.73607  1.27826  0.91203
H   9.72258  1.77120  0.78307
H   8.36674  1.62620  1.89541
C   6.71349 -2.96114 -1.77920
H   7.25282 -2.11779 -1.31402
C   2.68299 -1.98218  2.83006
H   2.42752 -1.24709  2.04482
H   2.52171 -1.49024  3.80531
H   1.97332 -2.82802  2.76710
C   3.87790 -4.98701 -0.16969
H   3.29965 -5.89018 -0.39545
C   7.18939 -0.57085  3.40663
H   6.60316  0.36097  3.33351
H   8.14382 -0.32750  3.90754
H   6.63919 -1.26608  4.06192
C   8.92068 -0.25780  0.90581
H   9.81878 -0.52745  1.50068
H   9.13195 -0.62596 -0.11627
C   3.94219  2.21165  2.91246
H   4.31714  1.90532  3.90580
H   3.69271  1.29859  2.34006
H   3.00688  2.78135  3.06405
C   8.25105 -3.07261  1.92540
H   7.49034 -3.78617  2.28329
H   9.06857 -3.04882  2.66723
H   8.66441 -3.47220  0.98371
C   4.54077 -3.34959  3.88798
H   3.92356 -4.26548  3.92152
H   4.39606 -2.81494  4.84345
H   5.59626 -3.66302  3.82848
C   8.35078  1.37308 -2.11865
H   8.06510  0.31775 -2.27017
H   9.45445  1.42556 -2.12518
H   7.98353  1.94707 -2.98525
C   7.95418  3.93314 -0.40982
H   7.31697  4.47236 -1.12971
H   9.00784  4.16097 -0.64859
H   7.73901  4.34154  0.59219
C   6.10171 -2.44772 -3.10184
H   6.89297 -2.13184 -3.80456
H   5.44115 -1.57992 -2.91771
H   5.50652 -3.23488 -3.60201
C   5.41841  4.28046  2.99921
H   4.56259  4.93320  3.24859
H   6.16255  4.89692  2.46696
H   5.86598  3.95165  3.95373
C   5.65500  3.56158 -3.89467
H   6.04364  3.07480 -4.80726
H   6.50301  4.03801 -3.37479
H   4.96828  4.36638 -4.21351
C   3.79368  1.84047 -3.75832
H   3.00704  2.55945 -4.05422
H   3.33431  1.05624 -3.13122
H   4.17474  1.36739 -4.68150
C   7.72576 -4.09608 -2.05048
H   7.25358 -4.95453 -2.56146
H   8.17236 -4.47124 -1.11449
H   8.54241 -3.73538 -2.70005
K   2.42705 -2.07083 -0.98201
98
G-K
Al  0.32905  0.09096  0.07505
Si  0.94683 -3.29463  0.06707
Si  3.28620 -0.47200 -1.40529
N  -0.09412 -1.84290 -0.05012
N   2.19633  0.38317 -0.27799
C  -5.21389  3.00523  1.63808
C  -1.50609 -2.01130 -0.08031
C  -2.28601 -2.08367  1.12987
C   2.66908  1.61752  0.29490
C  -2.21282 -2.00234 -1.33562
C  -4.08207  3.82399  1.46468
H  -3.50894  4.15926  2.33517
C   2.48808  2.87410 -0.37030
C   3.31109  1.60791  1.57610
C  -1.62858 -2.13238  2.51044
H  -0.54166 -2.05704  2.34312
C   3.75496  2.81584  2.14552
H   4.24216  2.79600  3.12756
C  -3.69127  4.22045  0.17179
H  -2.81290  4.85943  0.03764
C   2.95725  4.05548  0.23856
H   2.81997  5.01161 -0.28165
C   3.59016  4.03932  1.48553
H   3.94829  4.96959  1.94021
C  -5.95432  2.58090  0.51834
H  -6.84369  1.95653  0.65436
C  -3.62318 -2.01858 -1.35397
H  -4.14319 -2.01103 -2.31991
C   3.48562  0.30742  2.35982
H   3.28928 -0.51384  1.64849
C  -3.69580 -2.11312  1.05804
H  -4.27346 -2.18001  1.98862
C   1.79223  2.98747 -1.72779
H   1.46966  1.96983 -2.00864
C   3.55044 -2.31677 -0.96391
H   4.41823 -2.62283 -1.58531
H   3.90618 -2.38472  0.08188
C  -1.46001 -1.96831 -2.66608
H  -0.39143 -2.08591 -2.41546
C  -2.03606 -0.93770  3.40185
H  -1.71861  0.01767  2.94504
H  -1.54919 -1.00786  4.39035
H  -3.12849 -0.90594  3.57370
C  -4.37499 -2.07143 -0.16952
H  -5.46974 -2.10994 -0.20399
C   1.74524 -3.48830  1.79373
H   2.21222 -2.54731  2.12917
H   2.53254 -4.26304  1.76430
H   1.00883 -3.79077  2.55679
C   2.37342 -3.28978 -1.20471
H   2.74428 -4.33667 -1.19232
H   1.94876 -3.14728 -2.21699
C  -4.43367  3.79911 -0.94751
H  -4.13664  4.11885 -1.95175
C   2.42781  0.20901  3.48267
H   2.51906 -0.74367  4.03585
H   1.40623  0.27130  3.06463
H   2.54147  1.03656  4.20609
C  -5.56441  2.97859 -0.77467
H  -6.15056  2.66327 -1.64443
C  -0.08444 -4.86531 -0.28115
H  -0.98078 -4.92397  0.35841
H   0.52483 -5.76700 -0.09361
H  -0.42267 -4.90184 -1.33072
C  -1.92097 -3.46916  3.22918
H  -2.99920 -3.58885  3.43998
H  -1.38620 -3.51546  4.19430
H  -1.60384 -4.33300  2.62145
C   2.60820 -0.43622 -3.19482
H   1.56501 -0.79449 -3.23257
H   3.21014 -1.08479 -3.85659
H   2.62644  0.58347 -3.61406
C   5.01295  0.33760 -1.39314
H   4.96197  1.41989 -1.59439
H   5.65439 -0.12582 -2.16331
H   5.50843  0.20875 -0.41605
C  -1.62025 -0.60594 -3.37800
H  -1.05846 -0.58868 -4.32861
H  -1.23734  0.21624 -2.74440
H  -2.68171 -0.39935 -3.61360
C   4.90804  0.11864  2.92675
H   5.15085  0.87122  3.69823
H   5.67256  0.19571  2.13490
H   5.00470 -0.87472  3.39994
C   2.74373  3.51307 -2.82635
H   2.23121  3.55063 -3.80485
H   3.63403  2.87078 -2.93289
H   3.09816  4.53414 -2.59691
C   0.52392  3.86663 -1.64734
H   0.76719  4.90663 -1.36361
H  -0.17529  3.45995 -0.89581
H   0.00986  3.89801 -2.62604
C  -1.87161 -3.12445 -3.60333
H  -2.92145 -3.03239 -3.93599
H  -1.76452 -4.10390 -3.10786
H  -1.23983 -3.12737 -4.50870
H  -5.52615  2.70928  2.64515
K  -2.96355  0.91801  0.11988
98
TS(G-H)-K
Al -0.30953  0.09705 -0.57733
Si  0.50270 -2.94749  0.51711
Si -2.16804 -0.61058  2.05714
N   0.99115 -1.27162  0.07891
N  -1.96752 -0.05796  0.36562
C   1.27379  1.94166 -0.44723
C   2.35900 -1.05923 -0.25951
C   2.81273 -1.12340 -1.62987
C  -3.15544  0.46271 -0.27826
C   3.34085 -0.74045  0.75512
C   1.06479  2.81681  0.71014
H   0.72752  2.37875  1.65590
C  -3.44442  1.86615 -0.27848
C  -4.08427 -0.41891 -0.92204
C   1.92827 -1.66142 -2.75892
H   0.94666 -1.89465 -2.31256
C  -5.26863  0.09576 -1.48304
H  -5.97054 -0.59494 -1.96581
C   1.20979  4.20594  0.62480
H   0.99433  4.81395  1.51297
C  -4.64649  2.32994 -0.85011
H  -4.85943  3.40543 -0.83030
C  -5.56787  1.46079 -1.44014
H  -6.49908  1.84295 -1.87248
C   1.72859  2.63476 -1.65547
H   1.91606  2.04442 -2.55811
C   4.66405 -0.42339  0.38448
H   5.40634 -0.23971  1.17417
C  -3.81812 -1.91589 -1.06454
H  -2.89401 -2.12514 -0.50182
C   4.13945 -0.76292 -1.94626
H   4.46005 -0.80411 -2.99437
C  -2.48601  2.90913  0.29437
H  -1.58475  2.37513  0.64180
C  -1.88539 -2.49534  2.27537
H  -2.30773 -2.74503  3.27115
H  -2.53332 -3.01925  1.54747
C   2.99918 -0.74769  2.24774
H   1.94273 -1.05744  2.32581
C   1.67979 -0.64023 -3.88916
H   1.11328  0.22802 -3.51057
H   1.08477 -1.10069 -4.69770
H   2.62402 -0.27873 -4.33667
C   5.07008 -0.40084 -0.96359
H   6.10942 -0.17773 -1.23358
C  -0.53301 -3.77700 -0.85539
H  -1.28495 -3.10118 -1.28867
H  -1.06151 -4.66146 -0.45625
H   0.12159 -4.12183 -1.67418
C  -0.43730 -3.02602  2.18304
H  -0.41545 -4.10281  2.45528
H   0.20009 -2.52880  2.94049
C   1.63918  4.84060 -0.56521
H   1.72822  5.92865 -0.62664
C  -3.56776 -2.28476 -2.54528
H  -3.33166 -3.35895 -2.65256
H  -2.72805 -1.70231 -2.96296
H  -4.45797 -2.07203 -3.16374
C   1.87303  4.01744 -1.70668
H   2.17398  4.48364 -2.65392
C   2.03209 -4.07460  0.73566
H   2.81174 -3.88082 -0.01934
H   1.71134 -5.12568  0.62553
H   2.49082 -3.97453  1.73230
C   2.51609 -2.97345 -3.33332
H   3.49049 -2.80158 -3.82532
H   1.83407 -3.40247 -4.08836
H   2.67103 -3.72857 -2.54420
C  -0.92699  0.30882  3.18265
H   0.10379  0.18763  2.80863
H  -0.95774 -0.07528  4.21794
H  -1.15784  1.38749  3.21177
C  -3.92905 -0.24362  2.68521
H  -4.18607  0.82210  2.57267
H  -4.00740 -0.50633  3.75505
H  -4.68888 -0.82175  2.13441
C   3.12802  0.65248  2.89186
H   2.82719  0.62576  3.95377
H   2.49122  1.40235  2.39077
H   4.18093  0.99980  2.86965
C  -4.94242 -2.79159 -0.47005
H  -5.90044 -2.64179 -0.99913
H  -5.11372 -2.56472  0.59598
H  -4.68465 -3.86279 -0.55282
C  -3.08516  3.65630  1.50712
H  -2.35923  4.38547  1.91021
H  -3.35843  2.96247  2.32057
H  -3.99674  4.21452  1.22734
C  -2.04559  3.90946 -0.79751
H  -2.90609  4.47711 -1.19512
H  -1.56777  3.38422 -1.64098
H  -1.31699  4.63394 -0.39609
C   3.87191 -1.74580  3.04323
H   4.92832 -1.42157  3.07262
H   3.84980 -2.75362  2.60153
H   3.52114 -1.81812  4.08763
H   1.80408  1.00278 -0.22210
K   4.05253  2.63818  0.11751
98
H-K
Al -0.21177  0.06056 -0.03617
Si  1.12598 -2.94653  0.05151
Si -2.39630 -1.80174  1.51763
N   1.22046 -1.14131  0.08822
N  -1.92158 -0.50563  0.35915
C   0.43361  1.87388 -0.46805
C   2.54588 -0.58007  0.10802
C   3.28835 -0.39438 -1.10984
C  -2.99280  0.22136 -0.30646
C   3.16179 -0.21496  1.35406
C   0.48210  2.74859  0.79211
H   0.08980  2.39500  1.75389
C  -3.65142  1.32429  0.32070
C  -3.40831 -0.18889 -1.61300
C   2.68509 -0.67907 -2.48815
H   1.66552 -1.06543 -2.32104
C  -4.45540  0.49684 -2.25617
H  -4.76445  0.18288 -3.25924
C   0.84310  4.08550  0.65551
H   0.89865  4.72196  1.55296
C  -4.70635  1.96471 -0.36081
H  -5.21217  2.80768  0.12332
C  -5.11350  1.56418 -1.63621
H  -5.93268  2.08271 -2.14576
C  -0.07286  2.70890 -1.63367
H  -0.75712  2.29347 -2.38144
C   4.48987  0.26896  1.35457
H   4.96185  0.51623  2.31306
C  -2.70926 -1.33414 -2.34416
H  -2.18195 -1.92360 -1.57342
C   4.61845  0.07175 -1.05111
H   5.18707  0.17256 -1.98337
C  -3.26165  1.85962  1.70013
H  -2.35481  1.31553  2.01848
C  -1.55168 -3.48495  1.17340
H  -2.09488 -4.18149  1.84619
H  -1.81803 -3.81211  0.15031
C   2.43865 -0.33725  2.69789
H   1.39651 -0.62687  2.47310
C   2.56358  0.60709 -3.34152
H   1.89245  1.35652 -2.88329
H   2.15115  0.36498 -4.33682
H   3.55418  1.07136 -3.50642
C   5.23006  0.40075  0.17074
H   6.27609  0.72771  0.20131
C   0.48920 -3.60322 -1.62280
H  -0.46452 -3.14009 -1.92278
H   0.32205 -4.69317 -1.55134
H   1.21850 -3.43038 -2.43092
C  -0.02957 -3.62347  1.41205
H   0.23906 -4.69782  1.48774
H   0.26165 -3.18316  2.38452
C   1.03564  4.68294 -0.63441
H   1.21859  5.76105 -0.70159
C  -1.64526 -0.78007 -3.32002
H  -1.09833 -1.59525 -3.82681
H  -0.90313 -0.14408 -2.79911
H  -2.11586 -0.14777 -4.09343
C   0.35387  4.01662 -1.72178
H   0.07168  4.61439 -2.60063
C   2.85839 -3.69099  0.31770
H   3.58446 -3.31864 -0.42308
H   2.79508 -4.78783  0.20789
H   3.26794 -3.47492  1.31721
C   3.48288 -1.75634 -3.25831
H   4.50580 -1.41218 -3.49413
H   2.98616 -1.99061 -4.21605
H   3.57311 -2.69246 -2.68232
C  -1.93784 -1.31172  3.30418
H  -0.86996 -1.04288  3.38508
H  -2.12095 -2.15280  3.99640
H  -2.52605 -0.44879  3.65499
C  -4.26494 -2.12087  1.36891
H  -4.86001 -1.19983  1.46625
H  -4.58692 -2.82547  2.15539
H  -4.50910 -2.56950  0.39121
C   2.40879  1.00655  3.46182
H   1.80043  0.91452  4.37865
H   1.97321  1.80531  2.83651
H   3.42240  1.31722  3.77536
C  -3.67542 -2.28595 -3.07924
H  -4.17612 -1.79415 -3.93169
H  -4.46056 -2.66482 -2.40342
H  -3.12372 -3.15252 -3.48431
C  -4.36919  1.60484  2.74984
H  -4.05734  1.97993  3.74121
H  -4.61219  0.53395  2.85197
H  -5.30092  2.13067  2.47480
C  -2.91635  3.36557  1.65320
H  -3.79922  3.97277  1.38460
H  -2.11375  3.56936  0.92688
H  -2.57337  3.70734  2.64636
C   3.05085 -1.44051  3.59215
H   4.10963 -1.22535  3.82265
H   3.00774 -2.43128  3.11178
H   2.50685 -1.50483  4.55079
H   1.47931  1.51229 -0.73347
K   3.38034  2.97071 -0.20905
98
TS(H-I-K
Al -0.17981  0.04932 -0.28449
Si  1.45533 -2.70388 -0.94140
Si -2.35818 -2.36288  0.36898
N   1.37060 -1.02074 -0.29889
N  -1.85675 -0.67252  0.01084
C   0.11008  1.97130 -0.42910
C   2.52920 -0.47411  0.35403
C   3.66192  0.01906 -0.38821
C  -2.93310  0.27325 -0.23043
C   2.58607 -0.43284  1.79304
C  -0.82252  3.06551 -0.05072
H  -1.86051  2.83805  0.20966
C  -3.61927  0.88388  0.86716
C  -3.31851  0.60499 -1.56730
C   3.73689  0.01328 -1.91955
H   2.70941 -0.15011 -2.28951
C  -4.37995  1.50829 -1.77162
H  -4.66902  1.76369 -2.79766
C  -0.35929  4.36595  0.02485
H  -1.03696  5.15335  0.38332
C  -4.68241  1.77019  0.60609
H  -5.20806  2.23281  1.44976
C  -5.07113  2.08358 -0.70091
H  -5.89800  2.77825 -0.88299
C   1.15153  2.46711 -1.37095
H   1.54768  1.80262 -2.14454
C   3.73789  0.06043  2.44172
H   3.77750  0.04666  3.53736
C  -2.60865  0.03611 -2.79810
H  -1.83417 -0.66562 -2.43400
C   4.78878  0.50969  0.31560
H   5.65526  0.85876 -0.25724
C  -3.21883  0.63745  2.32432
H  -2.37792 -0.07635  2.31209
C  -1.38891 -3.61871 -0.69417
H  -1.96497 -4.56196 -0.59513
H  -1.47556 -3.33772 -1.76083
C   1.46419 -0.99432  2.66780
H   0.62155 -1.23959  1.99745
C   4.25647  1.35098 -2.49810
H   3.71807  2.21281 -2.07496
H   4.12074  1.36740 -3.59325
H   5.33664  1.48437 -2.30783
C   4.84196  0.53550  1.71551
H   5.74260  0.88643  2.23246
C   1.29581 -2.69490 -2.84272
H   0.37965 -2.16416 -3.15644
H   1.22617 -3.72769 -3.22803
H   2.14873 -2.20456 -3.33768
C   0.08244 -3.86586 -0.29530
H   0.41660 -4.85229 -0.68313
H   0.18430 -3.94705  0.80398
C   0.93281  4.74570 -0.47356
H   1.22067  5.80162 -0.50763
C  -1.90369  1.14764 -3.61057
H  -1.33961  0.71161 -4.45486
H  -1.20708  1.73166 -2.98525
H  -2.63967  1.85404 -4.03401
C   1.56751  3.80077 -1.32792
H   2.34960  4.14487 -2.02298
C   3.06533 -3.55332 -0.35686
H   3.88342 -2.85201 -0.13507
H   3.42189 -4.26598 -1.12074
H   2.86441 -4.13213  0.56131
C   4.63927 -1.12506 -2.45747
H   5.67029 -1.01543 -2.07544
H   4.68720 -1.08458 -3.56032
H   4.28223 -2.12439 -2.17047
C  -2.08075 -2.85998  2.19320
H  -1.05619 -2.64118  2.53700
H  -2.24491 -3.94658  2.30913
H  -2.78046 -2.34258  2.86867
C  -4.20501 -2.58058 -0.02988
H  -4.83405 -1.84553  0.49671
H  -4.52851 -3.59147  0.27433
H  -4.40260 -2.47076 -1.10881
C   0.95025  0.02112  3.71059
H   0.10396 -0.40383  4.27733
H   0.59547  0.94337  3.21684
H   1.73133  0.29253  4.44395
C  -3.56511 -0.77319 -3.70317
H  -4.36745 -0.13338 -4.11120
H  -4.04664 -1.60029 -3.15469
H  -3.01676 -1.20389 -4.55971
C  -4.36921  0.01624  3.14838
H  -4.03849 -0.19812  4.18063
H  -4.73315 -0.92534  2.70364
H  -5.23096  0.70398  3.21486
C  -2.71697  1.93285  3.00503
H  -3.52021  2.68856  3.06942
H  -1.88204  2.38532  2.44406
H  -2.37616  1.72125  4.03454
C   1.90754 -2.30608  3.35725
H   2.74464 -2.12604  4.05513
H   2.24340 -3.05490  2.62122
H   1.07515 -2.74189  3.93763
H   0.65322  1.56532  0.70777
K   2.70858  2.87120  1.17606
98
I-K
Al -0.07122  0.19185  0.25399
Si  1.49284 -2.34980 -1.27908
Si -1.94965 -2.45545  0.65970
N   1.48492 -0.79699 -0.38617
N  -1.71481 -0.75614  0.15163
C  -0.17821  2.15663 -0.37155
C   2.71763 -0.20552  0.02079
C   3.48400  0.63825 -0.86911
C  -2.93022 -0.00766 -0.03972
C   3.22521 -0.40374  1.35912
C  -1.38719  2.88276 -0.56262
H  -2.34262  2.35199 -0.55946
C  -3.57448  0.65258  1.05884
C  -3.52294  0.08829 -1.34047
C   3.13789  0.76836 -2.35841
H   2.09065  0.43600 -2.46693
C  -4.70821  0.82892 -1.51331
H  -5.14757  0.90302 -2.51544
C  -1.41990  4.27682 -0.75684
H  -2.38488  4.77715 -0.89966
C  -4.76338  1.37444  0.83495
H  -5.24765  1.87785  1.68084
C  -5.33556  1.47036 -0.43885
H  -6.25942  2.03868 -0.59247
C   0.99881  2.95721 -0.42075
H   1.98137  2.46728 -0.36070
C   4.35593  0.32042  1.79946
H   4.73998  0.14353  2.81301
C  -2.87655 -0.56420 -2.56159
H  -2.02710 -1.15603 -2.17913
C   4.61075  1.32941 -0.37749
H   5.17319  1.97670 -1.05959
C  -2.99144  0.63115  2.47446
H  -2.07159  0.02297  2.43607
C  -1.08218 -3.68906 -0.51422
H  -1.49882 -4.68321 -0.24807
H  -1.43305 -3.49232 -1.54529
C   2.64550 -1.47126  2.29317
H   1.72224 -1.83607  1.81243
C   3.25495  2.19717 -2.93470
H   2.62729  2.92399 -2.39863
H   2.92929  2.19244 -3.98931
H   4.29824  2.56191 -2.92612
C   5.03717  1.20784  0.95259
H   5.92260  1.74884  1.30554
C   0.86198 -2.15189 -3.06952
H  -0.11366 -1.63916 -3.09614
H   0.73421 -3.14292 -3.54106
H   1.56320 -1.57096 -3.69062
C   0.45833 -3.74059 -0.46368
H   0.82015 -4.65005 -0.99048
H   0.81159 -3.86015  0.57960
C  -0.23429  5.02726 -0.76795
H  -0.25921  6.11235 -0.91827
C  -2.31430  0.49888 -3.53341
H  -1.80032  0.01836 -4.38551
H  -1.59567  1.16468 -3.02719
H  -3.12341  1.13019 -3.94352
C   0.98747  4.35500 -0.60687
H   1.93346  4.91025 -0.65932
C   3.26279 -3.09654 -1.30419
H   4.05215 -2.37399 -1.04366
H   3.49564 -3.50785 -2.30185
H   3.32488 -3.93337 -0.58703
C   4.04286 -0.16229 -3.20534
H   5.10201  0.13827 -3.10837
H   3.77139 -0.09171 -4.27377
H   3.96609 -1.21622 -2.90334
C  -1.28420 -2.77676  2.42439
H  -0.27004 -2.36572  2.55950
H  -1.24342 -3.86042  2.63538
H  -1.93414 -2.30911  3.18291
C  -3.80146 -2.90564  0.63515
H  -4.40724 -2.22629  1.25568
H  -3.93332 -3.93243  1.01965
H  -4.21399 -2.87068 -0.38670
C   2.27328 -0.95491  3.70057
H   1.92393 -1.78854  4.33404
H   1.44281 -0.22905  3.64607
H   3.13740 -0.49883  4.22029
C  -3.83470 -1.52197 -3.30261
H  -4.70175 -0.98464 -3.72708
H  -4.22598 -2.30619 -2.63253
H  -3.31337 -2.01865 -4.14030
C  -3.95495 -0.01053  3.49782
H  -3.49455 -0.04062  4.50213
H  -4.21960 -1.04321  3.21560
H  -4.89618  0.56186  3.58209
C  -2.58646  2.04877  2.94243
H  -3.46518  2.71304  3.03021
H  -1.88851  2.51719  2.22770
H  -2.10443  2.00433  3.93736
C   3.63440 -2.65562  2.42372
H   4.56287 -2.34390  2.93575
H   3.91697 -3.05723  1.43842
H   3.18344 -3.47307  3.01365
H   0.31908  0.43992  1.85874
K   1.88162  2.29827  2.32950
98
TS(I-J)-K
Al -0.08973  0.18727  0.26050
Si  1.50353 -2.18498 -1.48992
Si -1.98255 -2.50537  0.36954
N   1.49316 -0.72482 -0.44855
N  -1.72578 -0.76045  0.07286
C  -0.22439  2.19028 -0.21446
C   2.72516 -0.23108  0.07547
C   3.56118  0.68214 -0.67616
C  -2.93642  0.01242 -0.04406
C   3.16813 -0.60316  1.40065
C  -1.42347  2.95721 -0.19378
H  -2.38827  2.45128 -0.10604
C  -3.59626  0.53274  1.11864
C  -3.50744  0.27252 -1.33178
C   3.29461  1.00470 -2.15423
H   2.22370  0.80163 -2.33436
C  -4.68863  1.03306 -1.42868
H  -5.11167  1.23414 -2.42030
C  -1.43275  4.36207 -0.28184
H  -2.39032  4.89572 -0.26399
C  -4.78170  1.27941  0.96849
H  -5.27872  1.67422  1.86318
C  -5.33304  1.53576 -0.29233
H  -6.25401  2.12122 -0.38815
C   0.96248  2.96258 -0.35421
H   1.92631  2.44268 -0.42914
C   4.30784  0.01151  1.96550
H   4.63626 -0.29652  2.96652
C  -2.84592 -0.22718 -2.61559
H  -2.00188 -0.86407 -2.29889
C   4.68669  1.26772 -0.05846
H   5.29968  1.97019 -0.63366
C  -3.03266  0.33727  2.52887
H  -2.10981 -0.25899  2.42803
C  -1.09483 -3.58939 -0.92847
H  -1.51618 -4.60779 -0.79496
H  -1.42536 -3.26572 -1.93379
C   2.49403 -1.72546  2.19454
H   1.56761 -1.97664  1.65172
C   3.59830  2.46307 -2.56896
H   3.08730  3.20933 -1.94251
H   3.26375  2.62329 -3.60814
H   4.68202  2.67796 -2.54735
C   5.05543  0.96648  1.26067
H   5.94427  1.42453  1.70943
C   0.90941 -1.78625 -3.25886
H  -0.07408 -1.28778 -3.24520
H   0.80697 -2.71495 -3.84849
H   1.61184 -1.12376 -3.79025
C   0.44364 -3.64922 -0.85386
H   0.81585 -4.49305 -1.47453
H   0.77718 -3.88966  0.17496
C  -0.23299  5.08202 -0.39265
H  -0.24016  6.17557 -0.46189
C  -2.27109  0.94483 -3.44408
H  -1.74640  0.56982 -4.34149
H  -1.55981  1.54272 -2.85068
H  -3.07496  1.62214 -3.78517
C   0.97611  4.37016 -0.43511
H   1.92643  4.90612 -0.56116
C   3.26213 -2.96102 -1.54831
H   4.05603 -2.30329 -1.16149
H   3.52938 -3.24393 -2.58148
H   3.27447 -3.88770 -0.94857
C   4.13211  0.08216 -3.07617
H   5.21135  0.24237 -2.90049
H   3.92625  0.31453 -4.13626
H   3.92166 -0.98303 -2.91459
C  -1.36676 -3.05291  2.09636
H  -0.34376 -2.69811  2.30326
H  -1.36511 -4.15498  2.17480
H  -2.02041 -2.65919  2.89257
C  -3.83547 -2.93541  0.24949
H  -4.45267 -2.33448  0.93607
H  -3.97904 -4.00101  0.50147
H  -4.22522 -2.77215 -0.76884
C   2.10677 -1.33298  3.63692
H   1.64150 -2.19038  4.15340
H   1.36391 -0.51638  3.63630
H   2.98581 -1.03387  4.23804
C  -3.79576 -1.08527 -3.47959
H  -4.65675 -0.49787 -3.84603
H  -4.19643 -1.94449 -2.91541
H  -3.26439 -1.47726 -4.36516
C  -4.00836 -0.42832  3.45048
H  -3.56115 -0.58403  4.44903
H  -4.26813 -1.41724  3.03733
H  -4.95146  0.12923  3.59346
C  -2.63994  1.68644  3.17533
H  -3.52181  2.33482  3.32716
H  -1.92774  2.23831  2.53873
H  -2.17516  1.52000  4.16494
C   3.40124 -2.97966  2.22402
H   4.33224 -2.78337  2.78628
H   3.68621 -3.29843  1.20945
H   2.88204 -3.82034  2.71717
H   0.31356  0.33449  1.87426
K   1.98233  2.15032  2.31141
98
J-K
Al -0.05962  0.06737  0.34276
Si  1.51677 -1.29104 -2.26529
Si -1.96792 -2.39450 -0.73038
N   1.50433 -0.55695 -0.63316
N  -1.70681 -0.71719 -0.17055
C  -0.15636  2.10788  0.39773
C   2.72601 -0.39154  0.07865
C   3.59619  0.74050 -0.14523
C  -2.90167  0.02328  0.16484
C   3.11648 -1.33673  1.10041
C  -0.37498  2.76225  1.64013
H  -0.54895  2.14890  2.53971
C  -3.49028 -0.07635  1.46893
C  -3.54233  0.85401 -0.81387
C   3.31236  1.79752 -1.21556
H   2.29017  1.60679 -1.58240
C  -4.74800  1.50512 -0.48848
H  -5.23888  2.12488 -1.24775
C  -0.43890  4.16364  1.77339
H  -0.63392  4.61893  2.75259
C  -4.69320  0.60373  1.74423
H  -5.13976  0.51127  2.74196
C  -5.33359  1.38281  0.77613
H  -6.27424  1.89530  1.00569
C  -0.02244  2.96898 -0.72154
H   0.13276  2.53424 -1.71731
C   4.27869 -1.11630  1.86741
H   4.55663 -1.85339  2.63048
C  -2.95806  1.06408 -2.21352
H  -1.91969  0.68773 -2.17662
C   4.76151  0.90158  0.63957
H   5.42002  1.75519  0.43909
C  -2.86380 -0.91011  2.59108
H  -1.92144 -1.32924  2.19882
C  -1.12116 -2.71770 -2.41790
H  -1.57512 -3.65790 -2.79472
H  -1.44666 -1.93164 -3.12507
C   2.32598 -2.61990  1.34034
H   1.40190 -2.52079  0.74775
C   3.35834  3.23737 -0.65521
H   2.63268  3.38824  0.16238
H   3.09397  3.96155 -1.44428
H   4.36660  3.50644 -0.29148
C   5.10602 -0.00296  1.65355
H   6.02105  0.13612  2.24027
C   0.94586 -0.04698 -3.59751
H  -0.03530  0.39006 -3.34433
H   0.84104 -0.55126 -4.57492
H   1.66393  0.78088 -3.72236
C   0.41846 -2.85093 -2.42557
H   0.75057 -3.29033 -3.39108
H   0.75082 -3.57534 -1.65651
C  -0.28764  4.97533  0.63780
H  -0.34013  6.06623  0.72461
C  -2.92646  2.55420 -2.62186
H  -2.36224  2.67993 -3.56371
H  -2.45338  3.17844 -1.84821
H  -3.94306  2.94758 -2.80189
C  -0.08690  4.37027 -0.61438
H   0.01801  4.99363 -1.51029
C   3.27531 -1.91794 -2.69386
H   4.07748 -1.35394 -2.19300
H   3.44453 -1.85726 -3.78315
H   3.38674 -2.97742 -2.40530
C   4.29179  1.68428 -2.40807
H   5.33456  1.84998 -2.08178
H   4.05623  2.44562 -3.17273
H   4.24490  0.69498 -2.88831
C  -1.32265 -3.72402  0.48637
H  -0.25107 -3.61790  0.71711
H  -1.47003 -4.72777  0.04768
H  -1.87511 -3.69062  1.43982
C  -3.82892 -2.76288 -0.93606
H  -4.37264 -2.63197  0.01342
H  -3.95332 -3.81271 -1.25598
H  -4.32137 -2.11901 -1.68064
C   1.92727 -2.83020  2.81614
H   1.31600 -3.74356  2.91834
H   1.32349 -1.98347  3.18389
H   2.80937 -2.95440  3.47113
C  -3.71293  0.26028 -3.29819
H  -4.77997  0.54629 -3.32509
H  -3.66096 -0.82538 -3.12200
H  -3.28660  0.46031 -4.29808
C  -3.77375 -2.08204  3.02631
H  -3.28597 -2.68380  3.81465
H  -4.00845 -2.75345  2.18406
H  -4.73290 -1.71514  3.43390
C  -2.51157 -0.04412  3.82162
H  -3.41453  0.39486  4.28259
H  -1.84254  0.78682  3.54301
H  -2.00534 -0.65313  4.59276
C   3.10698 -3.84762  0.81478
H   4.04195 -3.99908  1.38423
H   3.37893 -3.73056 -0.24676
H   2.49959 -4.76429  0.91558
H   0.35992 -0.23707  1.92903
K   2.24622  1.36940  2.57184
110
K-K 
K   2.58853 -0.26465  0.53268
Al -0.73657  0.09646 -0.05134
Si -2.37043  3.07461  0.40603
Si -3.71587 -0.06413 -1.61547
N  -0.92991  2.04405  0.16708
N  -2.41277 -0.70451 -0.57885
C   1.78572 -2.91392  2.78314
C   0.36887  2.61870  0.29351
C   1.04811  2.67551  1.56195
C  -2.42856 -2.10069 -0.23711
C   1.07899  3.06831 -0.87263
C   1.70292 -3.50996  1.51103
H   0.73501 -3.84578  1.12515
C  -1.82755 -3.09144 -1.08253
C  -3.00511 -2.52359  1.00573
C   0.34242  2.31050  2.86998
H  -0.65484  1.92982  2.59405
C  -2.96050 -3.88136  1.37400
H  -3.40051 -4.19029  2.32979
C   2.86718 -3.66429  0.73591
H   2.80484 -4.13720 -0.24966
C  -1.81505 -4.44053 -0.67289
H  -1.36080 -5.19156 -1.33130
C  -2.37179 -4.84530  0.54604
H  -2.35369 -5.89955  0.84392
C   3.02466 -2.46512  3.27510
H   3.08670 -2.01125  4.26992
C   2.41130  3.51318 -0.75892
H   2.93414  3.86375 -1.65756
C  -3.64164 -1.51554  1.96220
H  -3.74321 -0.57270  1.39681
C   2.38536  3.12364  1.62312
H   2.88504  3.17578  2.59901
C  -1.19730 -2.73807 -2.43072
H  -1.24897 -1.64021 -2.52905
C  -4.52561  1.52501 -0.92000
H  -5.44025  1.65262 -1.53663
H  -4.89419  1.31983  0.10320
C   0.41597  3.06279 -2.25010
H  -0.64997  2.83342 -2.07764
C   1.05899  1.19089  3.65591
H   1.06809  0.24670  3.08170
H   0.53365  0.98835  4.60599
H   2.10078  1.46374  3.90845
C   3.07640  3.53880  0.47582
H   4.10588  3.90802  0.54788
C  -3.23896  2.74592  2.07893
H  -3.40295  1.66723  2.24061
H  -4.22554  3.24314  2.10043
H  -2.65387  3.12995  2.93100
C  -3.69455  2.82886 -0.95105
H  -4.36731  3.70356 -0.82532
H  -3.22260  2.96959 -1.94234
C   4.10773 -3.20930  1.22215
H   5.01208 -3.32872  0.61624
C  -2.70876 -1.23588  3.16228
H  -3.14677 -0.48185  3.84133
H  -1.72791 -0.86124  2.81545
H  -2.53008 -2.15681  3.74708
C   4.18646 -2.60540  2.49184
H   5.15403 -2.26748  2.87915
C  -1.87575  4.91964  0.35355
H  -1.04461  5.14705  1.04154
H  -2.73542  5.55098  0.63965
H  -1.56005  5.22241 -0.65933
C   0.15772  3.55749  3.76592
H   1.13114  3.96952  4.08829
H  -0.41589  3.30337  4.67509
H  -0.38153  4.35931  3.23485
C  -3.07404  0.38510 -3.36203
H  -2.17627  1.02444 -3.30227
H  -3.84289  0.93790 -3.93141
H  -2.80659 -0.51311 -3.94278
C  -5.11304 -1.35197 -1.78900
H  -4.73252 -2.33394 -2.11407
H  -5.85674 -1.00994 -2.53010
H  -5.63664 -1.50311 -0.82973
C   0.98757  1.93916 -3.14389
H   0.48131  1.91737 -4.12544
H   0.85205  0.95186 -2.66387
H   2.06843  2.08977 -3.32661
C  -5.04469 -1.93994  2.44460
H  -5.01026 -2.84991  3.07027
H  -5.71801 -2.14626  1.59531
H  -5.49988 -1.14071  3.05611
C  -1.97359 -3.36803 -3.60968
H  -1.53000 -3.06875 -4.57665
H  -3.03193 -3.05791 -3.61015
H  -1.95214 -4.47170 -3.56012
C   0.29408 -3.13467 -2.49729
H   0.43089 -4.22775 -2.40539
H   0.85678 -2.64571 -1.68299
H   0.73617 -2.82442 -3.46185
C   0.51106  4.42896 -2.96257
H   1.55355  4.68938 -3.22074
H   0.11137  5.24211 -2.33359
H  -0.06359  4.41063 -3.90521
H   0.88004 -2.79689  3.38589
C   6.94174 -0.68593 -0.71758
C   6.21920  0.51311 -0.59098
C   6.54557 -1.64881 -1.66233
H   7.82086 -0.86446 -0.08932
C   5.10072  0.75094 -1.41173
H   6.53795  1.27175  0.13227
C   5.42636 -1.41510 -2.48007
H   7.11687 -2.57706 -1.76968
C   4.70315 -0.21568 -2.35533
H   4.54496  1.69212 -1.32419
H   5.12428 -2.16088 -3.22274
H   3.84130 -0.02341 -3.00367
110
TS(K-L)-K 
K   4.00783  0.45401 -0.21556
Al -1.10013 -0.03249 -0.62319
Si -1.51814 -3.15180  0.39830
Si -3.35196 -0.03578  1.87533
N  -0.40375 -1.76945  0.08897
N  -2.69482  0.51110  0.29824
C   1.15593  1.03039 -0.65308
C   0.97752 -2.11227  0.00332
C   1.56651 -2.55694 -1.24099
C  -3.45587  1.54831 -0.36986
C   1.84013 -2.03737  1.16464
C   1.35311  1.68627  0.63394
H   0.96359  1.20937  1.53870
C  -3.21090  2.93508 -0.10727
C  -4.48296  1.20644 -1.30951
C   0.72403 -2.75117 -2.50394
H  -0.33136 -2.74538 -2.18343
C  -5.22846  2.22300 -1.93603
H  -6.00711  1.94412 -2.65581
C   1.94017  2.95077  0.73132
H   2.01404  3.42529  1.71800
C  -3.99736  3.91383 -0.74810
H  -3.80821  4.97132 -0.52862
C  -5.00394  3.57431 -1.65606
H  -5.60126  4.35249 -2.14373
C   1.72372  1.72988 -1.79805
H   1.63305  1.27866 -2.79171
C   3.20895 -2.35237  1.04497
H   3.83636 -2.33537  1.94556
C  -4.78538 -0.24327 -1.68173
H  -4.23643 -0.86983 -0.95874
C   2.94779 -2.82437 -1.30978
H   3.37534 -3.15563 -2.26373
C  -2.11507  3.41707  0.84421
H  -1.54490  2.52722  1.16437
C  -3.70831 -1.91907  1.95335
H  -4.33007 -2.03608  2.86592
H  -4.38463 -2.16825  1.11300
C   1.29925 -1.66402  2.54730
H   0.31381 -1.19611  2.37464
C   0.88717 -1.58102 -3.50047
H   0.49101 -0.64482 -3.06671
H   0.32383 -1.78111 -4.42949
H   1.94881 -1.42913 -3.77327
C   3.78122 -2.73128 -0.18304
H   4.84089 -3.00645 -0.24666
C  -2.75349 -3.44375 -1.02954
H  -3.20516 -2.51228 -1.40186
H  -3.57301 -4.10128 -0.68700
H  -2.26141 -3.94226 -1.88181
C  -2.52626 -2.91379  2.00720
H  -2.90100 -3.92655  2.26572
H  -1.83112 -2.64218  2.82362
C   2.44821  3.62197 -0.40673
H   2.87918  4.62373 -0.32430
C  -4.24725 -0.56511 -3.09484
H  -4.43924 -1.61943 -3.36560
H  -3.15799 -0.38487 -3.14975
H  -4.73033  0.07482 -3.85490
C   2.31059  2.98675 -1.67131
H   2.67966  3.49284 -2.57242
C  -0.54086 -4.78921  0.53312
H  -0.05600 -5.03322 -0.42692
H  -1.24871 -5.60529  0.76355
H   0.24342 -4.79152  1.30547
C   1.00424 -4.09875 -3.20626
H   2.01211 -4.13144 -3.65814
H   0.27957 -4.25642 -4.02383
H   0.92380 -4.95037 -2.50970
C  -2.16953  0.39677  3.31381
H  -1.15670 -0.00500  3.14388
H  -2.54118 -0.02387  4.26543
H  -2.08038  1.48886  3.43700
C  -5.03359  0.79617  2.22015
H  -4.98368  1.89332  2.13732
H  -5.37310  0.54152  3.23987
H  -5.80323  0.44954  1.51042
C   2.19538 -0.66668  3.31697
H   1.68627 -0.33066  4.23703
H   2.42989  0.22972  2.71779
H   3.14849 -1.13085  3.63047
C  -6.28282 -0.60232 -1.57235
H  -6.89477 -0.05094 -2.30826
H  -6.68321 -0.37343 -0.57000
H  -6.43458 -1.67968 -1.76328
C  -2.70049  4.09419  2.10523
H  -1.89238  4.41204  2.78906
H  -3.37164  3.41906  2.66195
H  -3.28355  4.99419  1.83877
C  -1.13719  4.37756  0.13339
H  -1.65023  5.29283 -0.21261
H  -0.66937  3.89817 -0.74127
H  -0.32994  4.68851  0.81841
C   1.08305 -2.91239  3.43664
H   2.03687 -3.44684  3.59791
H   0.37172 -3.62123  2.98786
H   0.68869 -2.61877  4.42572
H   1.26477 -0.06168 -0.65648
C   6.45192  2.31672 -1.36960
C   7.08915  1.06214 -1.38198
C   6.12094  2.93013 -0.14414
H   6.22132  2.82291 -2.31256
C   7.39941  0.41519 -0.16905
H   7.36057  0.59613 -2.33535
C   6.43406  2.28365  1.06873
H   5.61678  3.90048 -0.13540
C   7.07124  1.02893  1.05661
H   7.91174 -0.55241 -0.17843
H   6.19179  2.76479  2.02214
H   7.32909  0.53735  2.00079
110
L-K 
K   3.63987 -0.82482 -0.10237
Al -0.95098  0.05610  0.01512
Si -1.24507  3.33368  0.13198
Si -3.83981  0.70469 -1.35244
N  -0.29442  1.80899 -0.05117
N  -2.74131 -0.26143 -0.30103
C   0.51174 -1.23836  0.30112
C   1.13517  1.95761 -0.14130
C   1.94160  2.07070  1.04360
C  -3.29590 -1.45160  0.32617
C   1.77987  2.01038 -1.42372
C   0.91307 -1.89498 -1.02887
H   0.36900 -1.68769 -1.95925
C  -3.36380 -2.70022 -0.36662
C  -3.80272 -1.36624  1.66189
C   1.35140  1.95013  2.45167
H   0.26449  1.80205  2.33496
C  -4.36039 -2.50746  2.26766
H  -4.74056 -2.43762  3.29281
C   1.83200 -2.94153 -1.00489
H   2.13216 -3.40921 -1.95623
C  -3.94840 -3.80783  0.28055
H  -4.00248 -4.76281 -0.25421
C  -4.44589 -3.72472  1.58378
H  -4.89082 -4.60213  2.06528
C   0.49229 -2.29362  1.39765
H  -0.26964 -2.28458  2.18490
C   3.17558  2.22357 -1.48822
H   3.65505  2.29215 -2.47207
C  -3.71281 -0.06810  2.46302
H  -3.56579  0.74462  1.72996
C   3.32788  2.30073  0.92250
H   3.92711  2.42319  1.83265
C  -2.81885 -2.90458 -1.78176
H  -2.30012 -1.97357 -2.07133
C  -3.90595  2.56208 -0.89185
H  -4.75517  2.94226 -1.49787
H  -4.24218  2.65455  0.15844
C   1.01245  1.85719 -2.73950
H  -0.02656  1.59308 -2.47270
C   1.91134  0.72385  3.21287
H   1.66040 -0.23115  2.71659
H   1.48846  0.68395  4.23226
H   3.01039  0.78924  3.32041
C   3.95243  2.38627 -0.33329
H   5.02539  2.59571 -0.40924
C  -2.02333  3.49463  1.86642
H  -2.61216  2.60616  2.14555
H  -2.70303  4.36555  1.88802
H  -1.25674  3.65023  2.64289
C  -2.65961  3.44258 -1.14573
H  -2.95259  4.51320 -1.13989
H  -2.24516  3.26085 -2.15544
C   2.30812 -3.49769  0.22440
H   2.94955 -4.38538  0.19734
C  -2.47519 -0.09277  3.38994
H  -2.36813  0.85583  3.94607
H  -1.54096 -0.26146  2.82003
H  -2.55228 -0.91514  4.12294
C   1.45434 -3.28073  1.36882
H   1.50121 -4.00376  2.19642
C  -0.10847  4.84273 -0.11055
H   0.75323  4.82398  0.57626
H  -0.68620  5.76078  0.09595
H   0.28929  4.91770 -1.13503
C   1.57062  3.23631  3.28123
H   2.64413  3.41994  3.46678
H   1.07683  3.14882  4.26492
H   1.16549  4.12761  2.77371
C  -3.28661  0.60803 -3.17628
H  -2.23021  0.90748 -3.29241
H  -3.89366  1.28544 -3.80300
H  -3.39012 -0.41202 -3.57944
C  -5.61872  0.06035 -1.16009
H  -5.69595 -1.02468 -1.32984
H  -6.28048  0.57120 -1.88108
H  -6.00136  0.26330 -0.14564
C   1.58786  0.72035 -3.61518
H   0.95642  0.56440 -4.50758
H   1.63235 -0.22694 -3.05070
H   2.60474  0.96215 -3.97536
C  -4.98745  0.25618  3.26919
H  -5.15495 -0.46306  4.09013
H  -5.88456  0.24600  2.62739
H  -4.90516  1.25726  3.72802
C  -3.95177 -3.16188 -2.80327
H  -3.53636 -3.28675 -3.81946
H  -4.68420 -2.33785 -2.83377
H  -4.50368 -4.08607 -2.55503
C  -1.78751 -4.05468 -1.83596
H  -2.25729 -5.02752 -1.60474
H  -0.96112 -3.88360 -1.12818
H  -1.35748 -4.13100 -2.85086
C   0.96950  3.17471 -3.54832
H   1.98739  3.51295 -3.81296
H   0.48251  3.98775 -2.98626
H   0.40994  3.03111 -4.48935
H   1.27050 -0.44471  0.59141
C   6.33014 -1.94415  1.53848
C   6.86964 -0.69478  1.18298
C   6.08786 -2.91688  0.54820
H   6.09809 -2.16344  2.58600
C   7.17252 -0.41389 -0.16339
H   7.06569  0.05625  1.95577
C   6.41057 -2.64223 -0.79556
H   5.65655 -3.88347  0.82239
C   6.94958 -1.39340 -1.15115
H   7.60419  0.55411 -0.43826
H   6.23887 -3.40390 -1.56318
H   7.20640 -1.18555 -2.19549
110
TS(L-M)-K 
K   3.69353 -0.16466 -0.50895
Al -0.85623  0.04970 -0.22308
Si -3.48417 -1.48917  1.05520
Si -2.00993  2.00541  2.14391
N  -1.82197 -1.43292  0.35996
N  -1.27531  1.70649  0.52522
C   0.74670 -0.11395 -1.36648
C  -1.22174 -2.72137  0.07658
C  -1.49201 -3.41138 -1.14835
C  -0.95901  2.89758 -0.23525
C  -0.34564 -3.32006  1.03681
C   1.20727  1.03376 -2.20798
H   0.67431  1.98782 -2.15778
C   0.22087  3.66094  0.03620
C  -1.85057  3.34243 -1.26278
C  -2.41881 -2.84603 -2.22770
H  -2.77107 -1.86361 -1.86960
C  -1.55557  4.51992 -1.97561
H  -2.23858  4.85117 -2.76545
C   2.30605  0.93325 -3.05469
H   2.60747  1.82854 -3.61807
C   0.45791  4.84528 -0.68903
H   1.35953  5.43055 -0.47166
C  -0.41741  5.28197 -1.68880
H  -0.21146  6.20309 -2.24434
C   1.25037 -1.40840 -1.92323
H   0.78238 -2.34614 -1.61362
C   0.26721 -4.55271  0.73888
H   0.94592 -5.00286  1.47322
C  -3.09294  2.53235 -1.62873
H  -3.31413  1.89033 -0.75725
C  -0.86761 -4.65165 -1.38784
H  -1.07085 -5.17343 -2.33020
C   1.27887  3.20704  1.04545
H   0.95033  2.22903  1.43932
C  -3.67883  1.11526  2.42282
H  -4.08369  1.60881  3.33149
H  -4.37329  1.39919  1.60918
C  -0.05553 -2.66193  2.38788
H  -0.75756 -1.81544  2.48588
C  -1.68432 -2.61639 -3.56877
H  -0.79766 -1.97288 -3.44112
H  -2.36385 -2.14191 -4.29892
H  -1.34361 -3.57167 -4.00760
C   0.01454 -5.22240 -0.46376
H   0.49441 -6.18409 -0.67547
C  -4.81302 -0.89331 -0.18043
H  -4.55798  0.08404 -0.62334
H  -5.78284 -0.78104  0.33704
H  -4.95411 -1.60941 -1.00582
C  -3.66352 -0.41513  2.62269
H  -4.62390 -0.74633  3.07039
H  -2.88638 -0.71088  3.35296
C   2.99166 -0.29715 -3.29123
H   3.75635 -0.37300 -4.07027
C  -2.79749  1.60549 -2.83209
H  -3.66356  0.95884 -3.05974
H  -1.92114  0.95460 -2.64903
H  -2.56552  2.19925 -3.73396
C   2.33667 -1.46653 -2.78703
H   2.66556 -2.45631 -3.13664
C  -3.89352 -3.27516  1.57243
H  -3.73417 -4.00007  0.75898
H  -4.95315 -3.32900  1.87840
H  -3.27894 -3.59718  2.42954
C  -3.65613 -3.74760 -2.44586
H  -3.36149 -4.74465 -2.81927
H  -4.33314 -3.30102 -3.19595
H  -4.22918 -3.89909 -1.51546
C  -0.84724  1.43854  3.55027
H  -0.49595  0.40549  3.38442
H  -1.37657  1.45982  4.51957
H   0.04152  2.08420  3.63658
C  -2.41956  3.85699  2.32294
H  -1.56557  4.51923  2.11637
H  -2.77212  4.05491  3.35045
H  -3.22881  4.14019  1.62853
C   1.37780 -2.08279  2.44834
H   1.57904 -1.63575  3.43920
H   1.51276 -1.29096  1.68431
H   2.12990 -2.87387  2.27150
C  -4.34195  3.39520 -1.90114
H  -4.23668  4.00193 -2.81795
H  -4.54927  4.08370 -1.06446
H  -5.22692  2.75010 -2.04153
C   1.44775  4.18704  2.22771
H   2.21998  3.82276  2.92995
H   0.51197  4.31790  2.79452
H   1.76486  5.18475  1.87489
C   2.64336  2.99268  0.34669
H   3.08594  3.95161  0.02162
H   2.51591  2.37188 -0.55991
H   3.36541  2.52647  1.04560
C  -0.29593 -3.61982  3.57583
H   0.42184 -4.45940  3.57887
H  -1.31000 -4.05244  3.54854
H  -0.17811 -3.08332  4.53395
H   1.21403  0.01290 -0.13651
C   7.00058 -0.76938 -0.66094
C   6.56794 -1.80989  0.18336
C   6.98358  0.56157 -0.20247
H   7.36182 -0.99640 -1.66908
C   6.10892 -1.51802  1.48137
H   6.59457 -2.84654 -0.16820
C   6.52855  0.85318  1.09685
H   7.33249  1.36885 -0.85477
C   6.08606 -0.18630  1.93764
H   5.78094 -2.32799  2.14116
H   6.52617  1.88723  1.45676
H   5.74219  0.03876  2.95263
110
M-K 
K   3.11002 -0.60760  0.04096
Al -0.36253  0.05760 -0.15983
Si -2.76268  2.15554 -1.17766
Si -2.07231 -1.58208 -2.34032
N  -1.18767  1.77124 -0.43164
N  -1.40514 -1.45897 -0.68262
C   0.51902 -0.12969  1.68683
C  -0.35560  2.85019  0.02689
C  -0.54178  3.42672  1.33080
C  -1.50833 -2.63948  0.12748
C   0.71143  3.35974 -0.79337
C   0.33917 -1.20378  2.60077
H  -0.40915 -1.97416  2.38593
C  -0.50874 -3.66866  0.07422
C  -2.62720 -2.83581  1.00280
C  -1.70343  3.02061  2.24058
H  -2.19712  2.15833  1.76150
C  -2.72865 -4.01741  1.76212
H  -3.59112 -4.14734  2.42707
C   1.08812 -1.32589  3.78863
H   0.90404 -2.17171  4.46179
C  -0.66396 -4.84171  0.83859
H   0.09959 -5.62713  0.77384
C  -1.76506 -5.02864  1.68122
H  -1.86819 -5.94730  2.26874
C   1.50449  0.82999  2.06793
H   1.67037  1.71271  1.43319
C   1.57664  4.34736 -0.27920
H   2.38372  4.73048 -0.91652
C  -3.71175 -1.77334  1.15217
H  -3.45994 -0.98179  0.42664
C   0.34245  4.42274  1.78794
H   0.18829  4.85024  2.78587
C   0.75858 -3.52218 -0.77136
H   0.73036 -2.50527 -1.20660
C  -3.45213 -0.30786 -2.70627
H  -3.88500 -0.64470 -3.67231
H  -4.26023 -0.44906 -1.96305
C   0.90383  2.93034 -2.25134
H   0.18920  2.11058 -2.43953
C  -1.25543  2.58203  3.65222
H  -0.54802  1.73979  3.60972
H  -2.13193  2.26682  4.24593
H  -0.76943  3.40835  4.20216
C   1.41072  4.87633  1.00592
H   2.08961  5.64936  1.38310
C  -4.28989  1.83918 -0.06737
H  -4.29308  0.83470  0.38282
H  -5.20655  1.93597 -0.67788
H  -4.35611  2.57518  0.75011
C  -3.05843  1.18377 -2.80232
H  -3.87317  1.75045 -3.30091
H  -2.17472  1.31642 -3.45612
C   2.06186 -0.36871  4.11618
H   2.64078 -0.45775  5.04253
C  -3.69666 -1.14754  2.56540
H  -4.44778 -0.34133  2.64384
H  -2.70907 -0.71873  2.80425
H  -3.93224 -1.90091  3.33896
C   2.26524  0.71992  3.24949
H   2.99164  1.50083  3.50775
C  -2.84275  4.00722 -1.65172
H  -2.30359  4.65053 -0.93747
H  -3.89679  4.33501 -1.67606
H  -2.41919  4.18593 -2.65399
C  -2.73163  4.17175  2.35508
H  -2.28294  5.05224  2.84993
H  -3.60383  3.85936  2.95750
H  -3.09608  4.49903  1.36724
C  -0.70237 -1.31135 -3.64787
H  -0.13296 -0.39039 -3.43711
H  -1.13639 -1.22448 -4.65986
H   0.01441 -2.15015 -3.65624
C  -2.87217 -3.29281 -2.61278
H  -2.19820 -4.12815 -2.36574
H  -3.17255 -3.39376 -3.67056
H  -3.77681 -3.41127 -1.99309
C   2.32277  2.39906 -2.54818
H   2.40927  2.09508 -3.60699
H   2.53758  1.51397 -1.92697
H   3.09583  3.16581 -2.35727
C  -5.11940 -2.30811  0.80986
H  -5.43893 -3.09653  1.51499
H  -5.15546 -2.73644 -0.20621
H  -5.86536 -1.49520  0.86339
C   0.82869 -4.54050 -1.93111
H   1.75579 -4.40901 -2.51971
H  -0.02468 -4.42924 -2.61845
H   0.81854 -5.57759 -1.55056
C   2.02547 -3.65549  0.10944
H   2.13703 -4.68070  0.50386
H   1.97502 -2.98977  0.99090
H   2.94471 -3.45213 -0.47795
C   0.59252  4.09704 -3.21968
H   1.32186  4.91847 -3.09819
H  -0.40873  4.51738 -3.04050
H   0.64235  3.75773 -4.27009
H   1.00122  0.04552 -1.13087
C   6.38734 -0.37484  0.82020
C   6.20664  0.67210 -0.10386
C   6.30377 -1.71351  0.39244
H   6.60673 -0.14783  1.86863
C   5.94186  0.38058 -1.45565
H   6.28419  1.71332  0.22598
C   6.04041 -2.00521 -0.95967
H   6.45927 -2.52766  1.10803
C   5.85880 -0.95822 -1.88345
H   5.80956  1.19455 -2.17538
H   5.99302 -3.04628 -1.29571
H   5.66678 -1.18458 -2.93746
110
N-K 
K  -2.94674 -0.80777 -0.14228
Si  0.81939  3.33198  0.44104
Al  0.47476  0.05080 -0.03828
Si  3.21308  0.96023 -1.63370
N   2.30132 -0.11531 -0.53570
N  -0.17065  1.87769  0.12074
C   2.94698 -1.36756 -0.21578
C  -1.57797  2.01582 -0.04980
C  -0.60191 -2.32223  1.45703
H  -0.78832 -2.70039  0.43879
C   0.02904 -1.05992  1.61343
C   3.76633 -1.48705  0.95617
C  -2.48338  2.05055  1.07511
C   2.81131 -2.50944 -1.07315
C   3.51068 -3.69506 -0.77218
H   3.40731 -4.55783 -1.44193
C   3.92407 -0.34172  1.95971
H   3.12906  0.38825  1.72279
C  -2.15780  2.08699 -1.37110
C  -3.87716  2.14077  0.85696
H  -4.54567  2.19111  1.72491
C  -1.99746  1.99860  2.52599
H  -0.91827  1.77601  2.49013
C   1.93178 -2.49418 -2.32709
H   1.44876 -1.50332 -2.37512
C   1.64718  3.25448  2.16070
H   0.90302  3.29585  2.97388
H   2.33903  4.10551  2.29391
H   2.23422  2.32867  2.28544
C   4.33810 -3.79406  0.35024
H   4.88298 -4.72074  0.56156
C   4.45060 -2.69251  1.20521
H   5.08723 -2.76806  2.09439
C  -0.26721  4.90460  0.34569
H  -0.34951  5.25992 -0.69581
H   0.19814  5.71582  0.93255
H  -1.29042  4.75466  0.72393
C  -0.95490 -3.14628  2.54414
H  -1.41618 -4.12662  2.36949
C   2.40458  1.17413 -3.35608
H   2.39259  0.22031 -3.90899
H   2.98947  1.89957 -3.95054
H   1.36888  1.54440 -3.30690
C   0.29506 -0.67936  2.95385
H   0.79323  0.27863  3.15072
C  -2.19494  3.35187  3.24921
H  -3.26393  3.62900  3.29213
H  -1.65740  4.17033  2.74578
H  -1.82430  3.29037  4.28783
C  -1.62532  1.03508 -3.64627
H  -2.65526  1.13664 -4.03601
H  -1.50837  0.03543 -3.19497
H  -0.94200  1.09242 -4.51148
C  -0.68192 -2.72258  3.85422
H  -0.94667 -3.35502  4.70896
C   2.19552  3.63546 -0.85556
H   1.71341  3.67875 -1.85179
H   2.51357  4.68011 -0.64853
C  -4.42636  2.18544 -0.43162
H  -5.50917  2.27215 -0.57558
C  -3.55633  2.15857 -1.53182
H  -3.96937  2.22532 -2.54577
C   3.74360 -0.80958  3.42142
H   2.81696 -1.38951  3.55145
H   3.70655  0.06233  4.09941
H   4.58893 -1.43869  3.75375
C   3.43535  2.71320 -0.89278
H   3.87079  2.60774  0.11878
H   4.23007  3.18726 -1.50596
C  -1.28626  2.14027 -2.62299
H  -0.25197  1.97985 -2.27720
C   5.28472  0.38156  1.82698
H   6.11992 -0.32556  1.98073
H   5.37687  1.17971  2.58598
H   5.41432  0.84377  0.83612
C  -2.68846  0.87907  3.33769
H  -2.28330  0.84492  4.36309
H  -2.51180 -0.11789  2.89870
H  -3.77812  1.04493  3.42154
C   0.80961 -3.55419 -2.25158
H   0.15166 -3.48525 -3.13741
H   0.19233 -3.41203 -1.34914
H   1.22011 -4.57952 -2.21894
C  -0.04814 -1.48453  4.05486
H   0.18259 -1.14864  5.07289
C   4.95238  0.25782 -1.98751
H   5.57542  0.15609 -1.08589
H   5.47496  0.93065 -2.69055
H   4.89401 -0.73918 -2.45343
C   2.75350 -2.69890 -3.62060
H   3.25297 -3.68445 -3.62729
H   3.53685 -1.93148 -3.73379
H   2.10020 -2.65124 -4.51091
C  -1.36123  3.53193 -3.29331
H  -2.37848  3.74018 -3.67187
H  -0.66700  3.58590 -4.15038
H  -1.09791  4.33640 -2.58756
H  -0.57932 -0.61522 -1.14485
C  -4.52961 -3.16913 -2.02052
C  -5.53998 -2.19748 -1.89205
C  -4.11240 -3.90396 -0.89454
H  -4.07688 -3.36286 -2.99840
C  -6.13255 -1.95968 -0.63746
H  -5.87485 -1.63666 -2.77080
C  -4.70476 -3.66596  0.36016
H  -3.33513 -4.66795 -0.99734
C  -5.71419 -2.69320  0.48888
H  -6.92879 -1.21442 -0.54071
H  -4.38710 -4.24391  1.23384
H  -6.18506 -2.51878  1.46210
172
A-Rb
Rb  0.00042 -2.31861 -0.00034
H   0.96865 -0.88543  2.76807
H  -0.66518 -2.28089 -3.85553
H  -0.96848 -0.88622 -2.76843
Rb -0.00010  2.31798  0.00111
H   0.96825  0.88530 -2.76749
Si  5.90060 -1.40864  1.38571
Si  5.90055  1.40840 -1.38613
Si -5.90041  1.40898  1.38567
Si -5.90072 -1.40844 -1.38560
Al  3.11420  0.00015  0.00018
Al -3.11413 -0.00001 -0.00011
N   4.23823 -1.42957  0.71511
N   4.23831  1.42950 -0.71524
N  -4.23820  1.42985  0.71465
N  -4.23842 -1.42959 -0.71478
C   3.49075 -2.64064  0.85468
C   3.41790 -3.57173 -0.23882
C   2.62637 -4.73277 -0.12359
H   2.58697 -5.43675 -0.96355
C   1.91563 -5.02409  1.04994
H   1.32754 -5.94473  1.13178
C   1.99129 -4.12783  2.12567
H   1.45199 -4.35657  3.05332
C   2.75649 -2.94385  2.05413
C   4.19439 -3.33153 -1.53399
H   4.86329 -2.47598 -1.33563
C   3.25285 -2.92458 -2.68998
H   2.51917 -3.72338 -2.90696
H   3.82306 -2.73352 -3.61641
H   2.69573 -2.00230 -2.43893
C   5.06465 -4.54096 -1.93841
H   5.74043 -4.84354 -1.12090
H   5.68263 -4.29100 -2.81849
H   4.45250 -5.42040 -2.20776
C   2.77959 -2.02095  3.27411
H   3.41336 -1.15950  3.00652
C   1.37674 -1.46988  3.61194
H   1.42270 -0.79831  4.48726
H   0.66462 -2.27985  3.85530
C   3.39418 -2.71400  4.51138
H   2.78590 -3.57734  4.83595
H   3.45047 -2.01056  5.36102
H   4.41265 -3.08361  4.30733
C   6.44248 -3.18052  1.84414
H   5.72084 -3.68339  2.50803
H   7.41846 -3.15339  2.35986
H   6.55564 -3.80821  0.94384
C   6.03852 -0.30812  2.94470
H   5.57642  0.68040  2.78170
H   7.10001 -0.14361  3.20338
H   5.54938 -0.76754  3.81933
C   7.20506 -0.75771  0.15046
H   8.17351 -1.04870  0.60909
H   7.14076 -1.34524 -0.78516
C   7.20509  0.75741 -0.15098
H   8.17355  1.04837 -0.60961
H   7.14082  1.34493  0.78465
C   6.03823  0.30789 -2.94512
H   5.57668 -0.68085 -2.78190
H   7.09969  0.14388 -3.20426
H   5.54850  0.76705 -3.81956
C   6.44250  3.18023 -1.84470
H   5.72105  3.68294 -2.50893
H   7.41865  3.15303 -2.36010
H   6.55534  3.80809 -0.94449
C   3.49090  2.64065 -0.85479
C   2.75633  2.94373 -2.05408
C   1.99114  4.12770 -2.12555
H   1.45152  4.35631 -3.05305
C   1.91579  5.02409 -1.04991
H   1.32768  5.94472 -1.13171
C   2.62687  4.73292  0.12345
H   2.58772  5.43700  0.96333
C   3.41839  3.57187  0.23860
C   2.77913  2.02071 -3.27399
H   3.41291  1.15924 -3.00645
C   1.37618  1.46968 -3.61148
H   1.42192  0.79808 -4.48679
H   0.66404  2.27968 -3.85472
C   3.39351  2.71362 -4.51143
H   3.44959  2.01011 -5.36103
H   4.41203  3.08321 -4.30762
H   2.78520  3.57697 -4.83595
C   4.19517  3.33178  1.53363
H   4.86405  2.47623  1.33520
C   5.06550  4.54125  1.93779
H   4.45339  5.42068  2.20726
H   5.74107  4.84383  1.12011
H   5.68370  4.29134  2.81773
C   3.25389  2.92490  2.68985
H   2.52025  3.72371  2.90692
H   3.82430  2.73391  3.61617
H   2.69670  2.00261  2.43897
C  -3.49064  2.64087  0.85428
C  -2.75647  2.94410  2.05379
C  -1.99121  4.12804  2.12534
H  -1.45196  4.35677  3.05303
C  -1.91536  5.02422  1.04957
H  -1.32722  5.94483  1.13143
C  -2.62602  4.73289 -0.12401
H  -2.58651  5.43683 -0.96399
C  -3.41763  3.57191 -0.23925
C  -2.77970  2.02127  3.27384
H  -3.41354  1.15985  3.00630
C  -1.37692  1.47006  3.61179
C  -3.39425  2.71445  4.51106
H  -2.78585  3.57772  4.83562
H  -3.45067  2.01105  5.36072
H  -4.41264  3.08421  4.30695
C  -4.19409  3.33173 -1.53445
H  -4.86299  2.47618 -1.33609
C  -3.25253  2.92478 -2.69042
H  -3.82274  2.73366 -3.61684
H  -2.69535  2.00255 -2.43933
H  -2.51889  3.72360 -2.90742
C  -5.06435  4.54116 -1.93886
H  -4.45221  5.42063 -2.20811
H  -5.74019  4.84367 -1.12138
H  -5.68226  4.29123 -2.81900
C  -6.03827  0.30866  2.94480
H  -5.57612 -0.67987  2.78200
H  -7.09978  0.14414  3.20341
H  -5.54925  0.76821  3.81942
C  -6.44218  3.18093  1.84402
H  -5.72042  3.68384  2.50777
H  -7.41808  3.15386  2.35988
H  -6.55545  3.80854  0.94368
C  -7.20505  0.75794  0.15067
H  -8.17346  1.04906  0.60931
H  -7.14078  1.34527 -0.78507
C  -7.20513 -0.75724 -0.15044
H  -8.17363 -1.04832 -0.60891
H  -7.14074 -1.34456  0.78530
C  -6.44284 -3.18031 -1.84381
H  -5.72099 -3.68364 -2.50713
H  -7.41855 -3.15311 -2.36003
H  -6.55664 -3.80761 -0.94332
C  -6.03841 -0.30796 -2.94462
H  -5.57649  0.68062 -2.78147
H  -7.09988 -0.14357 -3.20348
H  -5.54905 -0.76724 -3.81919
C  -3.49108 -2.64075 -0.85438
C  -3.41828 -3.57180  0.23913
C  -2.62692 -4.73296  0.12388
H  -2.58755 -5.43691  0.96385
C  -1.91632 -5.02441 -1.04970
H  -1.32845 -5.94519 -1.13161
C  -1.99192 -4.12817 -2.12544
H  -1.45271 -4.35699 -3.05313
C  -2.75691 -2.94406 -2.05386
C  -4.19464 -3.33145  1.53435
H  -4.86341 -2.47579  1.33601
C  -3.25295 -2.92461  2.69026
H  -2.51942 -3.72354  2.90725
H  -3.82307 -2.73336  3.61670
H  -2.69564 -2.00247  2.43909
C  -5.06508 -4.54071  1.93887
H  -5.74101 -4.84317  1.12144
H  -5.68291 -4.29064  2.81902
H  -4.45307 -5.42027  2.20815
C  -2.77995 -2.02121 -3.27390
H  -3.41335 -1.15951 -3.00622
C  -1.37698 -1.47066 -3.61210
H  -1.42291 -0.79919 -4.48751
C  -3.39506 -2.71412 -4.51099
H  -3.45126 -2.01073 -5.36067
H  -4.41360 -3.08336 -4.30670
H  -2.78714 -3.57770 -4.83562
H  -0.66467  2.27998  3.85494
H  -0.96893  0.88528  2.76810
H  -1.42299  0.79873  4.48729
184
A-Rb∙C6H6
Rb -0.12773  1.76265  0.60932
Rb  0.33144 -2.72944 -0.41181
Si -5.85019 -0.05010  1.83277
Si -5.67651 -2.13515 -1.51935
Al -2.99353 -0.80713  0.12381
N  -4.22301  0.29575  1.16717
N  -3.99917 -2.14273 -0.88858
C  -3.58746  1.50940  1.57875
C  -3.63627  2.67111  0.73271
C  -2.95056  3.84540  1.10656
H  -2.99560  4.72455  0.45255
C  -2.23164  3.92257  2.30853
H  -1.72545  4.85073  2.59533
C  -2.18838  2.79819  3.14540
H  -1.63970  2.85565  4.09380
C  -2.84319  1.59462  2.80668
C  -4.42912  2.66312 -0.57468
H  -4.99337  1.71439 -0.58564
C  -5.43995  3.82709 -0.65997
H  -6.11559  3.84056  0.21183
H  -6.05803  3.73289 -1.57018
H  -4.93294  4.80760 -0.70525
C  -3.49315  2.66317 -1.80452
H  -2.87071  3.57658 -1.83225
H  -4.07472  2.62507 -2.74294
H  -2.82123  1.78444 -1.78864
C  -2.73487  0.41295  3.77225
H  -3.30199 -0.41725  3.32009
C  -3.35465  0.73366  5.15122
H  -2.81170  1.55065  5.65964
H  -3.31269 -0.15177  5.81013
H  -4.40954  1.04173  5.06159
C  -1.27609 -0.06703  3.93837
H  -0.85733 -0.39760  2.97076
H  -1.22471 -0.92511  4.63155
H  -0.62658  0.72792  4.34904
C  -5.82633 -1.49233  3.08981
H  -6.85681 -1.82168  3.31428
H  -5.35394 -1.20164  4.04253
H  -5.27545 -2.36186  2.69272
C  -6.54489  1.50024  2.70350
H  -6.75646  2.30424  1.97805
H  -5.84946  1.90850  3.45460
H  -7.49138  1.25144  3.21493
C  -5.97079 -0.72459 -2.77838
H  -7.05085 -0.61634 -2.98473
H  -5.46508 -0.91576 -3.73909
H  -5.60510  0.24213 -2.39226
C  -6.06293 -3.79912 -2.37141
H  -6.09143 -4.62418 -1.63936
H  -5.31682 -4.06420 -3.13789
H  -7.05151 -3.74998 -2.86087
C  -3.14056 -3.20416 -1.31392
C  -2.41631 -3.14160 -2.55547
C  -1.53676 -4.18843 -2.90592
H  -1.00505 -4.13715 -3.86420
C  -1.33798 -5.29681 -2.07038
H  -0.66173 -6.10549 -2.36848
C  -2.03967 -5.36327 -0.85779
H  -1.90416 -6.23485 -0.20611
C  -2.94076 -4.35085 -0.46950
C  -2.57336 -1.97075 -3.52767
H  -3.27781 -1.26376 -3.05924
C  -3.16330 -2.42315 -4.88294
H  -2.48592 -3.12215 -5.40571
H  -3.31941 -1.55432 -5.54680
H  -4.13252 -2.93305 -4.75576
C  -1.24507 -1.21450 -3.74945
H  -0.86554 -0.79544 -2.80057
H  -1.38965 -0.37168 -4.44814
H  -0.46578 -1.86955 -4.18066
C  -3.69712 -4.50126  0.85089
H  -4.45300 -3.69683  0.86418
C  -4.43074 -5.85498  0.96453
H  -5.09838 -6.02582  0.10334
H  -5.04273 -5.88332  1.88303
H  -3.72658 -6.70493  1.01422
C  -2.76516 -4.28085  2.06385
H  -3.32254 -4.37133  3.01309
H  -2.30979 -3.27305  2.03348
H  -1.94981 -5.02811  2.08162
Si  6.16701 -1.57592  1.09307
Si  5.80076  1.75689 -0.99822
Al  3.21192 -0.19278  0.07812
N   4.49371 -1.62099  0.45266
N   4.16863  1.46329 -0.31969
C   3.86869 -2.90183  0.33595
C   3.20393 -3.52426  1.44938
C   2.54690 -4.76053  1.27014
H   2.05812 -5.23236  2.13163
C   2.51722 -5.40702  0.02615
H   2.01414 -6.37350 -0.08787
C   3.16575 -4.80683 -1.06309
H   3.16423 -5.31477 -2.03503
C   3.84788 -3.57998 -0.93180
C   3.18825 -2.88905  2.84089
H   3.74715 -1.94221  2.76171
C   3.88592 -3.78159  3.89215
H   4.92338 -4.01729  3.60243
H   3.91245 -3.27501  4.87324
H   3.35301 -4.73973  4.02887
C   1.75684 -2.53607  3.30068
H   1.11196 -3.43213  3.36159
H   1.77225 -2.07242  4.30277
H   1.29041 -1.81309  2.60793
C   4.56279 -2.99613 -2.15079
H   5.16264 -2.14827 -1.77649
C   5.51919 -4.00624 -2.82030
H   4.97545 -4.85589 -3.27104
H   6.08831 -3.51633 -3.62964
H   6.24131 -4.41953 -2.09618
C   3.55599 -2.43171 -3.17832
H   2.93109 -1.64046 -2.72277
H   4.07933 -1.99228 -4.04606
H   2.88584 -3.22571 -3.55782
C   6.89076 -3.34114  1.15246
H   7.87792 -3.32654  1.64699
H   6.24396 -4.04155  1.70528
H   7.02944 -3.75079  0.13743
C   6.25217 -0.82720  2.85185
H   5.68857  0.11922  2.91424
H   5.84398 -1.51245  3.61292
H   7.30100 -0.61173  3.12446
C   6.15429  3.63171 -1.06539
H   7.10884  3.81546 -1.58919
H   5.36398  4.19047 -1.59233
H   6.23999  4.05819 -0.05142
C   5.99217  1.04136 -2.76245
H   5.63553 -0.00133 -2.81542
H   5.42995  1.62685 -3.50839
H   7.05508  1.04811 -3.06405
C   3.30110  2.59267 -0.18388
C   3.17571  3.25506  1.08614
C   2.26972  4.32497  1.23593
H   2.19069  4.82330  2.20978
C   1.49192  4.78539  0.16342
H   0.80976  5.63354  0.28532
C   1.61768  4.15266 -1.08160
H   1.02174  4.51914 -1.92654
C   2.49769  3.06681 -1.27895
C   4.01696  2.82423  2.28815
H   4.75880  2.10445  1.90047
C   4.77835  4.00209  2.93358
H   4.09247  4.73653  3.39287
H   5.44677  3.63506  3.73201
H   5.39377  4.53943  2.19253
C   3.16073  2.08446  3.34085
H   2.68738  1.18537  2.90323
H   3.77896  1.75888  4.19631
H   2.36066  2.73845  3.73538
C   2.56706  2.43295 -2.66969
H   3.28802  1.60153 -2.60311
C   3.07231  3.43322 -3.73424
H   4.05734  3.84994 -3.46643
H   3.16677  2.93865 -4.71734
H   2.37409  4.28091 -3.85521
C   1.21191  1.83127 -3.10269
H   1.29094  1.37500 -4.10519
H   0.88979  1.03843 -2.40395
H   0.41829  2.59939 -3.15143
C   7.20472  0.99017  0.04738
H   7.11902  1.35355  1.08919
H   8.12393  1.46887 -0.35123
C   7.36022 -0.54651  0.01230
H   7.31989 -0.92234 -1.02783
H   8.36750 -0.82987  0.38382
C  -6.99637 -1.92031 -0.15427
H  -6.84796 -2.70006  0.61689
H  -7.94738 -2.19057 -0.65980
C  -7.12881 -0.52424  0.49389
H  -7.15173  0.26765 -0.27884
H  -8.10439 -0.44560  1.01830
C  -0.55513  7.50935 -2.40530
C  -1.81535  7.08036 -2.85481
C  -2.94225  7.22220 -2.02679
C  -2.80845  7.79156 -0.74861
C  -1.54751  8.21962 -0.29862
C  -0.42099  8.07930 -1.12705
H   0.32213  7.40806 -3.05306
H  -1.92138  6.64279 -3.85321
H  -3.92603  6.89635 -2.38073
H  -3.68808  7.90961 -0.10687
H  -1.44464  8.67034  0.69432
H   0.56040  8.42092 -0.78119
184
B-Rb
Rb -0.89086  2.29406 -0.75552
Rb -0.79078 -2.04863 -0.44956
Al  4.19429  0.14760 -0.24818
Al -3.92070  0.00120  0.10625
N   5.00148  1.11687  1.11343
N   4.82512 -1.58087 -0.59502
N  -5.17103  1.41365 -0.37248
N  -4.81725 -1.49915  0.99926
C   4.74885  2.54872  1.07035
C   5.54350  3.38706  0.22373
C   5.27277  4.76793  0.17194
H   5.87467  5.40390 -0.48644
C   4.25382  5.34452  0.93789
H   4.06269  6.42175  0.88652
C   3.48313  4.52610  1.76998
H   2.68069  4.97276  2.36842
C   3.70659  3.13731  1.85278
C   6.65007  2.82399 -0.67028
H   6.86198  1.80045 -0.31415
C   7.96512  3.62933 -0.58948
H   7.85489  4.64088 -1.01842
H   8.75973  3.12032 -1.16279
H   8.31045  3.74323  0.45148
C   6.17473  2.72306 -2.13931
H   5.25189  2.12526 -2.24197
H   6.95631  2.26844 -2.77431
H   5.94815  3.72436 -2.54622
C   2.77711  2.30324  2.73534
H   3.20852  1.29164  2.79910
C   1.38272  2.16023  2.08159
H   0.89106  3.14925  2.00782
H   0.73119  1.50080  2.68432
H   1.47515  1.74512  1.06041
C   2.64267  2.86409  4.16730
H   3.62679  3.01893  4.64083
H   2.06057  2.17231  4.80115
H   2.11762  3.83578  4.17744
C   7.39654  1.88115  2.80120
H   7.95191  1.61460  3.71745
H   6.94966  2.87700  2.95151
H   8.12415  1.95755  1.97646
C   5.17963  0.20393  4.10375
H   4.33939 -0.49977  3.97839
H   4.79606  1.11274  4.59269
H   5.90322 -0.26426  4.79589
C   3.80418 -2.56465 -0.86209
C   3.48971 -3.00103 -2.19320
C   2.47350 -3.95757 -2.38671
H   2.24967 -4.28736 -3.40770
C   1.74538 -4.49549 -1.31793
H   0.97955 -5.26017 -1.49376
C   2.04399 -4.06769 -0.01723
H   1.50290 -4.50340  0.83254
C   3.05943 -3.12081  0.23221
C   4.20864 -2.46854 -3.43297
H   4.90570 -1.68582 -3.09265
C   5.02140 -3.58595 -4.12904
H   5.73714 -4.07155 -3.44460
H   5.58713 -3.17743 -4.98519
H   4.35389 -4.37390 -4.52170
C   3.23934 -1.81328 -4.44307
H   2.53388 -2.55359 -4.86318
H   3.80776 -1.38800 -5.28871
H   2.65181 -1.00598 -3.97732
C   3.33078 -2.72743  1.68458
H   4.19165 -2.03750  1.67367
C   2.12976 -1.97509  2.29990
H   1.23422 -2.62341  2.33983
H   1.87197 -1.07102  1.71757
H   2.34576 -1.65568  3.33465
C   3.71802 -3.94128  2.55807
H   2.88736 -4.66455  2.64357
H   3.98045 -3.61587  3.58000
H   4.58326 -4.47828  2.13534
C   7.40839 -1.55155 -2.36942
H   7.15225 -0.51638 -2.65523
H   7.16008 -2.21002 -3.21512
H   8.50346 -1.59117 -2.22433
C   6.71769 -3.91224 -0.44091
H   7.74498 -4.24639 -0.66700
H   6.02426 -4.48806 -1.07497
H   6.50188 -4.17090  0.60983
C  -4.48123  2.58766 -0.81426
C  -4.05551  2.74159 -2.17895
C  -3.32131  3.88705 -2.55539
H  -3.01203  3.99984 -3.60148
C  -2.98652  4.88570 -1.63021
H  -2.42443  5.77163 -1.94630
C  -3.40911  4.74607 -0.29958
H  -3.17214  5.53519  0.42401
C  -4.15876  3.62917  0.12265
C  -4.39140  1.70790 -3.25631
H  -4.92967  0.88846 -2.75107
C  -5.31800  2.30043 -4.34314
H  -6.24730  2.70685 -3.91058
H  -5.59447  1.52621 -5.08073
H  -4.82111  3.12003 -4.89252
C  -3.12894  1.10292 -3.90837
H  -2.52038  1.87049 -4.41899
H  -3.40902  0.34728 -4.66368
H  -2.48656  0.60813 -3.15878
C  -4.61733  3.54657  1.57928
H  -5.37536  2.74527  1.61918
C  -5.27018  4.85190  2.08116
H  -4.54494  5.68290  2.14500
H  -5.68593  4.70548  3.09332
H  -6.09024  5.17574  1.41828
C  -3.45910  3.12282  2.51036
H  -3.05017  2.14003  2.20869
H  -3.80151  3.04183  3.55742
H  -2.63690  3.86243  2.48281
C  -7.61288  3.11132 -1.03120
H  -8.71200  3.07108 -1.13457
H  -7.19614  3.46296 -1.98896
H  -7.37540  3.86952 -0.26604
C  -7.49858  0.15422 -1.88779
H  -6.96321 -0.80589 -1.79829
H  -7.29418  0.55595 -2.89461
H  -8.58184 -0.05217 -1.82357
C  -3.95973 -2.64187  1.04914
C  -3.03615 -2.83026  2.13997
C  -2.14232 -3.92217  2.11793
H  -1.45419 -4.06148  2.96026
C  -2.12551 -4.84398  1.06063
H  -1.43932 -5.69818  1.07648
C  -3.02329 -4.66909 -0.00206
H  -3.02824 -5.39322 -0.82577
C  -3.93978 -3.59633 -0.02733
C  -2.97256 -1.86539  3.32769
H  -3.85918 -1.21410  3.25185
C  -1.72860 -0.95051  3.25092
H  -0.79548 -1.54360  3.28343
H  -1.70618 -0.24953  4.10437
H  -1.73759 -0.35362  2.31959
C  -3.00511 -2.58975  4.69174
H  -3.86065 -3.27902  4.77069
H  -3.08136 -1.85322  5.51084
H  -2.08400 -3.17376  4.86846
C  -4.88710 -3.47201 -1.22191
H  -5.61036 -2.68058 -0.96435
C  -4.13727 -3.01351 -2.49357
H  -3.66243 -2.02641 -2.33747
H  -4.83051 -2.92052 -3.34806
H  -3.35216 -3.73899 -2.77983
C  -5.67021 -4.77433 -1.49492
H  -5.00852 -5.59086 -1.83574
H  -6.42145 -4.61060 -2.28690
H  -6.19648 -5.12756 -0.59253
C  -7.76018 -2.50658  0.77467
H  -8.72191 -2.45170  1.31710
H  -7.51450 -3.57527  0.65366
H  -7.91725 -2.07694 -0.22674
C  -6.35262 -2.57087  3.44127
H  -5.84981 -2.00855  4.24447
H  -5.83844 -3.53981  3.32561
H  -7.38464 -2.77983  3.77495
C   1.56279 -0.00716 -1.70605
C   0.74146  0.38815 -2.77570
C   0.80775  1.69808 -3.31567
C   1.55871  2.66946 -2.56957
C   2.83334  0.82756 -1.51521
C   2.40017  2.29287 -1.53550
H  -0.01947 -0.30850 -3.17006
H   0.16951  1.99769 -4.15273
H   1.38552  3.74181 -2.76090
H   3.47099  0.66440 -2.45238
H   2.89132  3.04666 -0.91262
H   1.58745 -1.06109 -1.40322
Si  6.56149 -2.03668 -0.72623
Si  6.07546  0.55563  2.45354
Si -6.95334  1.39154 -0.53427
Si -6.41987 -1.60162  1.79508
C  -6.98975  0.17788  2.19527
H  -6.08040  0.74774  2.46647
H  -7.57979  0.10256  3.13129
C  -7.80469  0.94819  1.13173
H  -8.72942  0.39047  0.88659
H  -8.15080  1.91022  1.56059
C   6.96993 -1.07073  2.01390
H   6.30326 -1.93309  2.20177
H   7.75697 -1.14482  2.79211
C   7.59178 -1.13244  0.60220
H   7.86293 -0.12439  0.23380
H   8.54915 -1.69256  0.61750
184
TS(B-C)-Rb
Rb -0.69986  2.23399 -0.53234
Rb -0.96216 -2.20066 -0.61961
Al  4.17754 -0.00668 -0.26548
Al -3.90536  0.12702  0.11754
N   5.35954  1.03729  0.73394
N   4.44200 -1.86625 -0.43544
N  -4.99508  1.72327 -0.12652
N  -4.97271 -1.38615  0.76196
C   5.18700  2.47200  0.58943
C   5.86187  3.17720 -0.46098
C   5.66890  4.56613 -0.59401
H   6.18058  5.09597 -1.40545
C   4.83925  5.28166  0.27502
H   4.70703  6.36235  0.15470
C   4.17918  4.59464  1.29891
H   3.52137  5.14794  1.97932
C   4.33331  3.20507  1.47601
C   6.75561  2.47793 -1.48782
H   6.88615  1.43593 -1.14678
C   8.15440  3.12598 -1.60112
H   8.09573  4.14506 -2.02299
H   8.79639  2.53261 -2.27600
H   8.65696  3.19868 -0.62321
C   6.08099  2.44099 -2.87981
H   5.09724  1.94242 -2.84344
H   6.71603  1.89806 -3.60283
H   5.92720  3.46339 -3.26922
C   3.51966  2.52924  2.58133
H   3.88261  1.49222  2.66599
C   2.02139  2.46054  2.19927
H   1.60222  3.47851  2.09225
H   1.44277  1.93392  2.98023
H   1.89651  1.93088  1.23806
C   3.68295  3.21697  3.95428
H   4.74387  3.33411  4.23096
H   3.18465  2.62816  4.74451
H   3.22888  4.22389  3.96216
C   8.13609  1.66142  1.79946
H   8.80851  1.45682  2.65101
H   7.84635  2.72380  1.84325
H   8.70874  1.50184  0.87127
C   6.08453  0.47132  3.72676
H   5.17237 -0.12810  3.88589
H   5.91038  1.47625  4.14218
H   6.89492  0.00595  4.31734
C   3.33656 -2.74906 -0.21430
C   2.75040 -3.52944 -1.27627
C   1.70849 -4.43435 -0.98363
H   1.30550 -5.05078 -1.79698
C   1.19175 -4.58433  0.31070
H   0.39887 -5.31139  0.51794
C   1.72677 -3.79517  1.33778
H   1.34701 -3.91346  2.35982
C   2.78637 -2.89509  1.10713
C   3.21142 -3.44017 -2.73452
H   3.95300 -2.62749 -2.79153
C   3.86969 -4.75765 -3.20896
H   4.71920 -5.05532 -2.57450
H   4.23610 -4.65466 -4.24579
H   3.14104 -5.58833 -3.19862
C   2.06164 -3.07148 -3.70155
H   1.26462 -3.83828 -3.69925
H   2.44467 -3.00573 -4.73479
H   1.62527 -2.09263 -3.44953
C   3.35764 -2.15532  2.31696
H   4.14877 -1.47795  1.94882
C   2.29705 -1.29524  3.03675
H   1.48995 -1.91590  3.46496
H   1.83581 -0.56643  2.34833
H   2.75287 -0.73139  3.86961
C   4.02861 -3.13871  3.30380
H   3.29127 -3.84197  3.73035
H   4.49647 -2.59353  4.14226
H   4.80875 -3.73680  2.80412
C   6.50009 -2.39364 -2.74663
H   6.16369 -1.42306 -3.15112
H   6.07819 -3.19263 -3.37448
H   7.59970 -2.43254 -2.84943
C   6.18788 -4.31608 -0.25705
H   7.02062 -4.84065 -0.75661
H   5.26779 -4.89873 -0.42081
H   6.39342 -4.31852  0.82750
C  -4.19192  2.87557 -0.40282
C  -3.79048  3.20717 -1.74310
C  -2.94975  4.31923 -1.96502
H  -2.65837  4.56852 -2.99250
C  -2.48740  5.11675 -0.90841
H  -1.84404  5.98190 -1.10392
C  -2.88575  4.80501  0.40039
H  -2.54801  5.43885  1.22899
C  -3.73628  3.71371  0.67288
C  -4.25865  2.39643 -2.95354
H  -4.90807  1.59499 -2.56431
C  -5.08491  3.25688 -3.93647
H  -5.94904  3.72820 -3.43926
H  -5.46541  2.63633 -4.76700
H  -4.47547  4.06465 -4.37972
C  -3.08337  1.72009 -3.69285
H  -2.35516  2.45982 -4.07099
H  -3.45099  1.14247 -4.55944
H  -2.54395  1.02173 -3.02842
C  -4.16326  3.44506  2.11667
H  -4.99046  2.71628  2.06262
C  -4.68125  4.70912  2.83530
H  -3.88201  5.45526  2.99338
H  -5.08089  4.44528  3.82998
H  -5.48638  5.19964  2.26272
C  -3.02607  2.78443  2.92829
H  -2.71714  1.82724  2.46708
H  -3.34925  2.57383  3.96328
H  -2.14026  3.44478  2.98208
C  -7.22749  3.77043 -0.45006
H  -8.32469  3.87224 -0.52869
H  -6.78119  4.21612 -1.35390
H  -6.89612  4.36875  0.41526
C  -7.47782  1.00074 -1.76010
H  -7.04630 -0.00911 -1.86040
H  -7.26142  1.54879 -2.69273
H  -8.57472  0.89639 -1.68206
C  -4.28288 -2.62531  0.57950
C  -3.42096 -3.15460  1.60675
C  -2.70881 -4.35021  1.37328
H  -2.06910 -4.75098  2.16822
C  -2.80496 -5.04339  0.15766
H  -2.25925 -5.98138  0.00576
C  -3.63148 -4.52836 -0.85014
H  -3.72142 -5.06924 -1.79985
C  -4.37706 -3.34514 -0.66272
C  -3.21521 -2.43856  2.94521
H  -4.00386 -1.67176  3.01924
C  -1.85868 -1.69682  2.97910
H  -1.01651 -2.40117  2.83797
H  -1.70988 -1.19269  3.95056
H  -1.81455 -0.92333  2.18877
C  -3.32637 -3.38225  4.16250
H  -4.26411 -3.95997  4.14987
H  -3.29644 -2.79799  5.09885
H  -2.48792 -4.10051  4.20492
C  -5.26958 -2.85742 -1.80492
H  -5.87274 -2.02944 -1.39616
C  -4.43328 -2.28844 -2.97374
H  -3.81451 -1.43518 -2.63809
H  -5.08730 -1.93076 -3.78843
H  -3.76283 -3.05914 -3.39883
C  -6.23199 -3.95304 -2.31283
H  -5.69156 -4.78033 -2.80694
H  -6.93372 -3.53254 -3.05390
H  -6.82394 -4.38670 -1.48984
C  -8.01165 -1.99303  0.43815
H  -8.96004 -1.92223  1.00172
H  -7.88922 -3.04745  0.13758
H  -8.11993 -1.38810 -0.47500
C  -6.62993 -2.65869  3.02993
H  -6.06567 -2.30396  3.90739
H  -6.24051 -3.65126  2.74783
H  -7.68170 -2.79096  3.34052
C   1.55904 -0.03009 -1.75799
C   0.79681  0.41975 -2.84584
C   0.87962  1.75413 -3.30952
C   1.66139  2.65959 -2.53548
C   2.69689  0.78502 -1.25141
C   2.42640  2.23841 -1.45051
H   0.07495 -0.26466 -3.32179
H   0.29995  2.09353 -4.17254
H   1.61139  3.73666 -2.75719
H   3.74888  0.51590 -2.02542
H   2.98209  2.98312 -0.87274
H   1.51763 -1.08780 -1.46820
Si -6.77157  1.92962 -0.24317
Si -6.57469 -1.43016  1.56651
Si  6.05836 -2.52232 -0.89120
Si  6.62528  0.50698  1.89367
C  -7.65223  1.33291  1.35772
H  -8.63987  0.93293  1.05664
H  -7.87475  2.24940  1.94053
C  -6.92418  0.31426  2.26304
H  -5.95108  0.72440  2.59496
H  -7.50959  0.15854  3.19189
C   7.20369 -1.26130  1.48181
H   6.50498 -1.99676  1.92307
H   8.14523 -1.37866  2.05488
C   7.43647 -1.52899 -0.02268
H   7.63388 -0.59397 -0.58103
H   8.34203 -2.14995 -0.18011
184
C-Rb
Rb  1.09597  2.55195  0.55832
Rb  0.48989 -2.07777  0.25887
Al -4.56761  0.33958  0.68924
Al  3.83160 -0.02956 -0.08003
N  -4.95536  1.24867 -0.98479
N  -4.77955 -1.58929  0.71887
N   5.16619  1.31328  0.39676
N   4.64504 -1.58028 -0.93960
C  -4.53224  2.62328 -1.02972
C  -5.23734  3.66255 -0.32081
C  -4.73548  4.98081 -0.33566
H  -5.28041  5.75541  0.21676
C  -3.57774  5.33231 -1.03680
H  -3.21883  6.36763 -1.04155
C  -2.90446  4.33694 -1.75278
H  -2.01071  4.60304 -2.33230
C  -3.35653  3.00307 -1.76497
C  -6.52789  3.42282  0.47136
H  -6.80323  2.36326  0.33467
C  -7.69027  4.31231 -0.03190
H  -7.50058  5.38028  0.17911
H  -8.62797  4.04077  0.48507
H  -7.85468  4.21086 -1.11573
C  -6.32831  3.66237  1.98602
H  -5.56457  2.98701  2.40121
H  -7.27102  3.47273  2.52987
H  -6.03001  4.70754  2.18909
C  -2.54400  1.98584 -2.56465
H  -3.10111  1.03579 -2.52707
C  -1.16509  1.74184 -1.91153
H  -0.58145  2.68402 -1.91088
H  -0.57968  0.99165 -2.47381
H  -1.29891  1.39206 -0.87158
C  -2.35270  2.40189 -4.03926
H  -3.31436  2.64290 -4.51997
H  -1.87370  1.59159 -4.61733
H  -1.70911  3.29614 -4.12894
C  -7.35214  2.00051 -2.73040
H  -7.86555  1.70178 -3.66152
H  -6.88854  2.98600 -2.90304
H  -8.11668  2.11513 -1.94511
C  -5.23097  0.21711 -3.93707
H  -4.41817 -0.51918 -3.82251
H  -4.82756  1.09188 -4.47175
H  -6.00002 -0.23758 -4.58845
C  -3.76167 -2.56951  0.82330
C  -3.38753 -3.15820  2.08973
C  -2.37523 -4.13733  2.14447
H  -2.12066 -4.57737  3.11646
C  -1.70952 -4.58690  0.99604
H  -0.95934 -5.38407  1.05726
C  -2.06647 -4.02691 -0.24025
H  -1.58672 -4.39798 -1.15620
C  -3.05813 -3.02974 -0.34757
C  -4.08003 -2.78429  3.40225
H  -4.78393 -1.96764  3.17320
C  -4.87698 -3.98576  3.96451
H  -5.59412 -4.38597  3.22941
H  -5.43972 -3.69134  4.86819
H  -4.19943 -4.81104  4.24988
C  -3.10226 -2.26528  4.48110
H  -2.35862 -3.03324  4.76348
H  -3.65815 -1.99677  5.39656
H  -2.56156 -1.36761  4.14257
C  -3.39506 -2.50418 -1.74117
H  -4.13729 -1.70027 -1.60349
C  -2.15978 -1.89968 -2.44087
H  -1.36961 -2.65869 -2.59896
H  -1.73804 -1.06385 -1.85490
H  -2.42163 -1.49742 -3.43513
C  -4.02647 -3.60103 -2.62771
H  -3.31436 -4.42521 -2.81661
H  -4.32906 -3.18746 -3.60592
H  -4.91798 -4.03655 -2.14842
C  -7.32613 -1.78391  2.60425
H  -7.05668 -0.79196  3.00188
H  -7.06661 -2.55033  3.35039
H  -8.42354 -1.80799  2.47160
C  -6.73262 -3.87177  0.38333
H  -7.72411 -4.23655  0.70373
H  -5.96886 -4.52703  0.83430
H  -6.67015 -3.99193 -0.71170
C   4.56454  2.54385  0.80520
C   4.14576  2.76225  2.16444
C   3.49373  3.96602  2.50993
H   3.19214  4.12675  3.55227
C   3.24375  4.96878  1.56168
H   2.75306  5.90359  1.85516
C   3.66805  4.77062  0.23832
H   3.50422  5.56326 -0.50137
C   4.33161  3.58955 -0.15532
C   4.41187  1.73483  3.26681
H   4.90647  0.87610  2.78353
C   5.35771  2.29472  4.35405
H   6.31327  2.63981  3.92627
H   5.58162  1.51930  5.10771
H   4.90248  3.15059  4.88383
C   3.11148  1.21301  3.91448
H   2.55410  2.02360  4.41889
H   3.33843  0.44782  4.67742
H   2.45004  0.75131  3.16012
C   4.79559  3.44266 -1.60525
H   5.49490  2.58894 -1.61919
C   5.54235  4.68725 -2.12962
H   4.87716  5.56414 -2.22465
H   5.95854  4.48621 -3.13189
H   6.37521  4.97067 -1.46441
C   3.61855  3.08009 -2.53910
H   3.14066  2.13248 -2.22529
H   3.96350  2.95369 -3.58044
H   2.84996  3.87628 -2.53794
C   7.69854  2.87058  1.06693
H   8.79137  2.76349  1.18764
H   7.29252  3.26802  2.01111
H   7.52114  3.62639  0.28332
C   7.39090 -0.05817  1.97401
H   6.78366 -0.97642  1.90876
H   7.22031  0.38362  2.97025
H   8.45487 -0.34884  1.91653
C   3.74220 -2.68957 -1.01365
C   2.87372 -2.86274 -2.15079
C   1.96396 -3.94140 -2.17512
H   1.31955 -4.07320 -3.05196
C   1.87655 -4.85942 -1.11781
H   1.17803 -5.70169 -1.16837
C   2.71300 -4.69178 -0.00547
H   2.65857 -5.41079  0.82049
C   3.64462 -3.63387  0.06679
C   2.88497 -1.89202 -3.33550
H   3.80502 -1.29156 -3.24274
C   1.69401 -0.90859 -3.26656
H   0.72950 -1.44817 -3.31150
H   1.71884 -0.20306 -4.11606
H   1.72789 -0.31624 -2.33226
C   2.89569 -2.60426 -4.70574
H   3.70402 -3.34929 -4.77574
H   3.03844 -1.86617 -5.51421
H   1.94087 -3.12128 -4.90887
C   4.52496 -3.51741  1.31246
H   5.29077 -2.75783  1.08223
C   3.71587 -3.00576  2.52669
H   3.28150 -2.00889  2.32053
H   4.35930 -2.91385  3.41943
H   2.89323 -3.70115  2.78013
C   5.24303 -4.83885  1.66157
H   4.53420 -5.62201  1.98491
H   5.95390 -4.68003  2.49083
H   5.80613 -5.23471  0.80021
C   7.51036 -2.76266 -0.61853
H   8.48734 -2.78430 -1.13526
H   7.18984 -3.80972 -0.48467
H   7.66967 -2.32443  0.37844
C   6.17987 -2.79547 -3.32199
H   5.74756 -2.21842 -4.15506
H   5.59802 -3.72524 -3.20814
H   7.20726 -3.07989 -3.61120
C  -1.78159  0.05004  2.00705
C  -0.73880  0.47858  2.85722
C  -0.62787  1.83757  3.20251
C  -1.54205  2.75518  2.64912
C  -2.75242  0.93309  1.46285
C  -2.56735  2.30640  1.79424
H  -0.05180 -0.25057  3.30746
H   0.13944  2.16832  3.91204
H  -1.48560  3.81730  2.92170
H  -5.65246  0.81195  1.79830
H  -3.27294  3.05163  1.40870
H  -1.89788 -1.02858  1.83231
Si -6.05554  0.67802 -2.26648
Si -6.51086 -2.04313  0.89321
Si  6.94623  1.18397  0.58920
Si  6.26163 -1.79665 -1.69546
C   6.95039 -0.06598 -2.11949
H   6.08486  0.55568 -2.41863
H   7.55046 -0.19807 -3.04249
C   7.79468  0.66960 -1.05536
H   8.68070  0.06159 -0.78829
H   8.20392  1.60339 -1.49079
C  -7.00395 -0.90080 -1.75128
H  -6.38740 -1.78806 -1.98934
H  -7.84153 -0.93703 -2.47767
C  -7.54162 -0.96365 -0.30105
H  -7.66169  0.04397  0.13927
H  -8.55509 -1.41380 -0.27610
196
C-Rb∙C6H6
Rb -2.47622  3.66816 -0.15653
Si -5.22537 -2.92048  1.71807
Al -3.20548 -0.87634  0.01581
Al  3.80169 -0.13876 -0.04163
Si  6.33667 -1.19186 -2.12864
Si -6.00200 -1.13173 -1.68266
Si  6.79440  0.98058  1.11448
N   5.06064  1.15652  0.70715
N  -4.74794 -0.11868 -0.88024
N  -3.63339 -2.42506  1.07599
N   4.80452 -1.37145 -1.22384
C  -4.78111  1.25526 -1.26268
C   4.27385  3.48586  0.35329
C  -2.51368 -3.26597  1.39423
C  -0.92555  0.95150  0.68975
H  -0.47270  0.46935 -0.18886
C   4.41188  2.33540  1.20004
C   3.87131  2.40051  2.52939
C   4.01268 -2.52740 -1.49438
C   3.07812 -2.56534 -2.58798
C  -0.14942  6.04129 -1.24863
C  -2.25179  0.59992  1.06290
C  -5.56358  2.21554 -0.52217
C  -1.75335 -3.07404  2.60196
C  -4.09096  1.72269 -2.43980
C  -4.25344  3.05720 -2.87164
H  -3.75495  3.37853 -3.79460
C   3.12878  4.70802  2.14434
H   2.67276  5.63149  2.52092
C  -6.29481  1.83816  0.76737
H  -5.92304  0.83635  1.04574
C   3.24178  3.58197  2.96977
H   2.85064  3.62378  3.99412
C   4.79622  3.46955 -1.08264
H   5.43044  2.56974 -1.16691
C   2.95637 -1.41034 -3.58345
H   3.68248 -0.64443 -3.26584
C   3.64131  4.64579  0.84078
H   3.57241  5.52812  0.19207
C   2.25159 -3.69487 -2.76705
H   1.55228 -3.71412 -3.61224
C   6.26504  0.20924 -3.43240
H   5.64755 -0.06724 -4.30308
H   7.28096  0.43763 -3.80232
H   5.84786  1.13627 -3.00394
C  -2.12533 -4.34297  0.52053
C   0.07072  5.98036  0.14071
H   0.97644  5.50309  0.53213
C   4.08076 -3.67155 -0.62512
C  -0.66212 -3.92358  2.88742
H  -0.10662 -3.77580  3.82098
C  -2.10507 -2.00060  3.63498
H  -2.89067 -1.37076  3.18509
C  -3.19043  0.80565 -3.27097
H  -3.21907 -0.19136 -2.79991
C  -5.93306 -1.63304  2.94106
H  -5.30589 -1.55579  3.84492
H  -6.95160 -1.91925  3.25927
H  -5.99703 -0.62936  2.48833
C  -5.06552  3.96588 -2.17734
H  -5.21709  4.98331 -2.55481
C  -5.69723  3.53708 -1.00045
H  -6.33805  4.23721 -0.45057
C  -5.09034 -4.59371  2.62743
H  -4.99608 -5.42791  1.91230
H  -6.00761 -4.76495  3.21781
H  -4.22913 -4.64894  3.31090
C  -0.14097  1.88500  1.40053
H   0.89524  2.07865  1.09712
C   2.31155 -4.79712 -1.90207
H   1.67227 -5.67129 -2.06812
C  -5.23332 -2.42684 -2.85516
H  -4.37108 -2.94279 -2.40702
H  -4.88590 -1.94841 -3.78635
H  -5.98244 -3.19112 -3.12920
C  -2.75360  1.26787  2.21289
H  -3.75611  1.01774  2.58218
C  -2.66689 -2.62211  4.93610
H  -1.92117 -3.28067  5.41671
H  -3.57236 -3.22231  4.75288
H  -2.92584 -1.82925  5.66057
C  -2.03301 -4.44853 -2.02437
H  -1.13699 -5.09600 -2.01661
H  -1.70964 -3.39649 -2.10037
H  -2.60816 -4.69180 -2.93543
C   3.96918  1.22371  3.50147
H   4.49848  0.41666  2.96768
C   6.76446 -2.82044 -3.03198
H   7.00312 -3.62380 -2.31414
H   7.64777 -2.67373 -3.67841
H   5.93593 -3.17927 -3.66417
C  -0.68709  2.53200  2.52438
H  -0.07741  3.24160  3.09393
C   3.22587 -4.77191 -0.83871
H   3.29472 -5.63799 -0.16922
C  -6.53730 -3.22654  0.35436
H  -6.11703 -3.96947 -0.35104
H  -7.35469 -3.76302  0.88121
C  -0.28800 -4.96388  2.02736
H   0.55018 -5.62270  2.27924
C  -1.02475 -5.16010  0.85154
H  -0.75510 -5.98377  0.17963
C   1.55947 -0.75315 -3.54640
H   1.50082  0.07183 -4.27912
H   1.35515 -0.32773 -2.54739
H   0.75981 -1.47602 -3.79337
C  -5.99886  2.81977  1.92485
H  -4.91613  2.93703  2.10103
H  -6.44873  2.45136  2.86332
H  -6.42743  3.82016  1.73272
C   7.83537 -0.80012 -1.00921
H   7.90651 -1.57281 -0.22002
H   8.71456 -0.97335 -1.66531
C   4.37031 -3.56984  1.89820
H   3.82532 -2.60847  1.95093
H   5.10005 -3.59238  2.72718
H   3.64520 -4.38810  2.06640
C   3.30741 -1.85046 -5.02262
H   2.59507 -2.60532 -5.40184
H   4.31722 -2.28997 -5.07784
H   3.27318 -0.98732 -5.71128
C  -1.30857  6.65929 -1.75449
H  -1.46855  6.72213 -2.83612
C   5.07761 -3.72357  0.53307
H   5.73981 -2.84968  0.40442
C  -7.12459 -2.02443 -0.41723
H  -7.51161 -1.26602  0.28959
H  -8.00779 -2.35264 -1.00488
C   7.10357 -0.43624  2.36359
H   6.72665 -0.18521  3.36869
H   8.18526 -0.64408  2.45196
H   6.60769 -1.36786  2.04238
C  -2.89435 -4.66720 -0.75961
H  -3.74041 -3.96132 -0.79555
C   3.63183  3.30529 -2.08559
H   3.05662  2.38614 -1.87048
H   4.00451  3.24718 -3.12433
H   2.93592  4.16353 -2.02302
C  -7.82587  1.74352  0.57071
H  -8.24331  2.71368  0.24560
H  -8.31996  1.46604  1.51856
H  -8.09842  0.99066 -0.18423
C  -0.90085 -1.09699  3.97628
H  -1.20606 -0.29992  4.67548
H  -0.48819 -0.60797  3.07911
H  -0.08805 -1.66447  4.46366
C  -0.87250  6.54169  1.02262
H  -0.69354  6.51146  2.10261
C   7.90948  0.61562 -0.39661
H   7.73016  1.38773 -1.16904
H   8.93757  0.81031 -0.02471
C  -2.03336  7.15781  0.51855
H  -2.75671  7.61023  1.20564
C  -1.72270  1.28812 -3.24436
H  -1.07643  0.60308 -3.81855
H  -1.32587  1.31605 -2.21459
H  -1.61660  2.29449 -3.69201
C  -2.00134  2.22213  2.92778
H  -2.42652  2.69997  3.81942
C  -2.25178  7.21635 -0.87071
H  -3.14516  7.71259 -1.26429
C  -7.14457 -0.05931 -2.77579
H  -7.72951  0.68351 -2.21116
H  -7.85675 -0.72538 -3.29456
H  -6.57758  0.48861 -3.54602
C   7.46382  2.60213  1.87063
H   7.47233  3.41659  1.12626
H   8.50106  2.45256  2.21914
H   6.86156  2.94658  2.72665
C   2.57702  0.67993  3.88677
H   2.67403 -0.19019  4.56123
H   2.02316  0.36227  2.98756
H   1.97095  1.44132  4.41059
C   5.65693  4.70025 -1.43573
H   5.06844  5.63581 -1.42948
H   6.08497  4.59223 -2.44806
H   6.49068  4.82748 -0.72464
C  -3.67439  0.66750 -4.73217
H  -3.63356  1.63178 -5.27035
H  -4.71249  0.30079 -4.78625
H  -3.03349 -0.04394 -5.28156
C   4.77899  1.58005  4.76869
H   4.28418  2.37521  5.35529
H   5.79339  1.93430  4.51992
H   4.87793  0.69790  5.42656
C   5.94850 -4.99819  0.50876
H   5.35234 -5.91071  0.69056
H   6.72078 -4.94990  1.29646
H   6.45726 -5.12124 -0.46223
C  -3.46658 -6.10300 -0.74903
H  -2.66327 -6.86144 -0.75425
H  -4.08840 -6.27501 -1.64523
H  -4.09083 -6.28798  0.14059
H   0.59273  5.61983 -1.93501
H  -2.01200 -1.37063 -1.01364
Rb  0.74122 -2.34315  0.05285
196
D-Rb
Rb -0.42935 -1.41329  0.79829
Si  7.23017  1.00764  1.81374
Al  4.77697 -0.09020 -0.17341
Al -5.24911  0.02379  0.03165
Si -6.81300 -2.27720 -1.78785
Si  6.42353 -2.73348  0.85257
Si -8.05527  1.45641 -0.95932
N  -6.63256  1.25374  0.12842
N   4.89441 -1.82563  0.61093
N   6.18332  1.13333  0.36366
N  -5.35356 -1.43304 -1.15136
C   3.69158 -2.59863  0.75993
C  -7.01180  1.75224  2.54789
C   6.40156  2.23340 -0.51797
C   2.00829  0.73505 -1.03546
H   2.31483  0.27440 -1.98948
C  -6.56426  2.17149  1.25548
C  -6.06932  3.50452  1.08505
C  -4.06246 -1.85629 -1.64276
C  -3.42070 -3.05535 -1.17710
C  -3.55529  0.08357  1.05688
C   2.90620  0.68791  0.06530
C   3.02921 -2.68838  2.03294
C   5.77655  3.51672 -0.29612
C   3.14707 -3.34170 -0.34327
C   2.02231 -4.16856 -0.14430
H   1.63721 -4.75352 -0.98854
C  -6.48238  3.96606  3.45681
H  -6.45005  4.65729  4.30577
C   3.50882 -1.90242  3.25481
H   4.23490 -1.16218  2.87479
C  -6.04261  4.37337  2.19318
H  -5.66174  5.39283  2.05920
C  -7.55345  0.34729  2.82615
H  -7.48983 -0.22301  1.88052
C  -4.05488 -4.01460 -0.16391
H  -4.93699 -3.50217  0.25647
C  -6.95808  2.66229  3.62166
H  -7.29736  2.33447  4.61096
C  -2.14918 -3.39447 -1.68832
H  -1.67366 -4.32089 -1.34491
C  -7.62551 -3.38212 -0.45840
H  -7.02580 -4.27166 -0.21133
H  -8.61311 -3.72858 -0.81190
H  -7.78839 -2.81866  0.47686
C   7.24700  2.09758 -1.68147
C  -3.14528  1.35036  1.80199
H  -3.68012  2.29266  1.65770
C  -3.38936 -1.05624 -2.62633
C   5.99873  4.57655 -1.20457
H   5.53762  5.55081 -1.00243
C   4.86929  3.79466  0.90570
H   4.70951  2.82844  1.41252
C   3.76896 -3.29735 -1.74236
H   4.60760 -2.58142 -1.70157
C   6.22437  1.16536  3.42791
H   5.79129  2.17393  3.53634
H   6.87168  0.98132  4.30398
H   5.39744  0.43711  3.46828
C   1.41160 -4.29164  1.11054
H   0.56493 -4.97227  1.25624
C   1.91519 -3.54052  2.18238
H   1.44515 -3.63069  3.16907
C   8.55584  2.38412  1.79397
H   9.38052  2.13382  1.10556
H   8.99004  2.48377  2.80427
H   8.16546  3.36895  1.49441
C   0.71809  1.30628 -0.95626
H   0.05885  1.31417 -1.83387
C  -1.48861 -2.60002 -2.63468
H  -0.51005 -2.89850 -3.02644
C   7.45510 -2.85677 -0.75236
H   6.98189 -3.55041 -1.46730
H   8.46547 -3.24314 -0.52733
H   7.57119 -1.88735 -1.26092
C   2.40165  1.22697  1.27812
H   3.03755  1.21697  2.17238
C   5.52454  4.77197  1.91011
H   5.72199  5.75333  1.44224
H   6.48150  4.38735  2.29595
H   4.85507  4.94226  2.77155
C   7.65630  0.20246 -3.35085
H   7.91582  0.88675 -4.18002
H   6.58121 -0.04036 -3.40468
H   8.21580 -0.73487 -3.51504
C  -5.56047  4.03794 -0.25825
H  -5.63360  3.21189 -0.98585
C  -6.34549 -3.28146 -3.34183
H  -6.31288 -2.61495 -4.22125
H  -7.11030 -4.05286 -3.53850
H  -5.36674 -3.77861 -3.26838
C   0.26390  1.83356  0.26498
H  -0.75307  2.22800  0.37549
C  -2.11825 -1.43862 -3.09664
H  -1.62263 -0.82018 -3.85461
C   8.23850 -0.61860  1.88383
H   8.80235 -0.70312  0.93432
H   9.01060 -0.41443  2.65604
C   6.80432  4.42433 -2.34156
H   6.97778  5.26622 -3.02129
C   7.41858  3.18338 -2.56566
H   8.07764  3.05925 -3.43380
C  -3.10979 -4.35324  1.01144
H  -3.63350 -4.98824  1.74774
H  -2.78910 -3.43205  1.52627
H  -2.22198 -4.91872  0.67323
C   2.36202 -1.15442  3.97175
H   1.76310 -0.53765  3.28212
H   2.77151 -0.48827  4.75179
H   1.67316 -1.85365  4.47836
C  -8.19500 -1.10430 -2.38577
H  -7.81393 -0.50357 -3.23319
H  -8.92374 -1.80855 -2.84077
C  -3.23899  1.48077 -2.80562
H  -3.15392  1.57823 -1.70882
H  -3.73836  2.38730 -3.19036
H  -2.21345  1.46304 -3.21876
C  -4.51539 -5.33334 -0.83209
H  -3.65405 -5.87126 -1.26767
H  -5.24545 -5.16764 -1.63907
H  -4.98001 -6.00147 -0.08496
C  -3.55108 -1.08490  2.05423
H  -4.33903 -1.84931  2.04172
C  -4.01970  0.20985 -3.20893
H  -5.03493  0.28821 -2.78116
C   7.52198 -1.94820  2.20892
H   6.91156 -1.84349  3.12562
H   8.27627 -2.72682  2.44835
C  -7.59361  2.22526 -2.64919
H  -7.36402  3.29899 -2.56470
H  -8.44405  2.11868 -3.34688
H  -6.72278  1.72978 -3.11051
C   8.01374  0.80963 -1.97577
H   7.71263  0.09161 -1.19544
C  -6.71190 -0.39327  3.89051
H  -5.64750 -0.44674  3.60258
H  -7.08948 -1.42274  4.02934
H  -6.77282  0.11444  4.86964
C   4.23794 -2.79951  4.28281
H   3.56869 -3.59765  4.65144
H   4.55987 -2.20331  5.15520
H   5.13085 -3.28083  3.85540
C   3.48926  4.34704  0.48129
H   2.84709  4.49473  1.36544
H   2.95016  3.64831 -0.18161
H   3.57656  5.32500 -0.02632
C  -2.17575  1.25696  2.78060
H  -1.84521  2.17776  3.28656
C  -8.90715 -0.20639 -1.35059
H  -9.10569 -0.75224 -0.40911
H  -9.90678  0.08716 -1.73293
C  -1.70046 -0.00669  3.28190
H  -1.03855 -0.02337  4.15483
C   2.76771 -2.78488 -2.80173
H   3.26350 -2.67653 -3.78327
H   2.34786 -1.80639 -2.51588
H   1.92530 -3.48806 -2.93533
C   1.10933  1.77260  1.38992
H   0.74477  2.14696  2.35180
C  -2.58917 -1.10866  3.05652
H  -2.56663 -1.96400  3.75143
C   6.07801 -4.53270  1.38730
H   5.60761 -4.61122  2.37960
H   7.03652 -5.08037  1.42358
H   5.41930 -5.05345  0.67399
C  -9.35543  2.57473 -0.13438
H  -9.85254  2.06290  0.70586
H  -10.13050  2.83723 -0.87589
H  -8.92262  3.50836  0.25730
C  -4.07740  4.47199 -0.19679
H  -3.73747  4.81899 -1.18945
H  -3.42750  3.64127  0.12414
H  -3.93086  5.30502  0.51366
C  -9.04189  0.37680  3.24439
H  -9.17810  0.93530  4.18752
H  -9.41905 -0.64854  3.40733
H  -9.67596  0.85693  2.48034
C   4.32398 -4.67249 -2.18034
H   3.52061 -5.42818 -2.24583
H   5.08058 -5.05422 -1.47597
H   4.79420 -4.60096 -3.17748
C  -6.42446  5.21400 -0.77094
H  -6.35977  6.08015 -0.08851
H  -7.48939  4.94065 -0.85469
H  -6.07773  5.54988 -1.76513
C  -4.17535  0.12608 -4.74383
H  -3.19495  0.07764 -5.25085
H  -4.70379  1.01621 -5.12864
H  -4.74770 -0.76852 -5.04080
C   9.54161  1.02393 -1.87211
H   9.90474  1.72258 -2.64732
H  10.07417  0.06669 -2.00980
H   9.82909  1.43713 -0.89186
H  -2.81306 -0.12077  0.21620
H   4.88866 -0.08206 -1.83840
Rb  4.16385  2.35828 -2.87021
196
TS(D-E)-Rb
Rb -0.88438 -1.38322  0.62338
Si  7.30403  0.68511  1.82430
Al  4.78100 -0.10319 -0.21403
Al -5.28505  0.06044  0.21731
Si -7.02128 -2.16931 -1.42678
Si  6.31904 -2.90954  0.51374
Si -7.58303  1.82175 -1.42058
N  -6.34462  1.54331 -0.14622
N   4.83473 -1.91364  0.37948
N   6.24434  1.00162  0.41387
N  -5.46868 -1.51817 -0.78984
C   3.59018 -2.63148  0.44869
C  -6.92205  2.39262  2.13593
C   6.48984  2.17431 -0.35994
C   2.01524  0.86399 -0.90799
H   2.28563  0.48817 -1.90874
C  -6.26637  2.56943  0.87716
C  -5.53344  3.77528  0.63642
C  -4.24780 -2.18902 -1.15543
C  -3.83366 -3.41339 -0.52244
C  -3.87969  0.10814  1.56468
C   2.94515  0.70775  0.15376
C   2.90641 -2.79440  1.70226
C   5.92319  3.45283  0.00171
C   3.01678 -3.23362 -0.72298
C   1.83854 -3.99855 -0.61075
H   1.43025 -4.47863 -1.50838
C  -6.15592  4.60824  2.85458
H  -6.11743  5.39464  3.61596
C   3.42198 -2.16183  2.99630
H   4.17054 -1.40894  2.69137
C  -5.50239  4.77417  1.62851
H  -4.94192  5.69717  1.43726
C  -7.69618  1.12208  2.49437
H  -7.65398  0.45361  1.61328
C  -4.62477 -4.09796  0.59854
H  -5.35611 -3.35981  0.97235
C  -6.84738  3.41782  3.09927
H  -7.34719  3.27541  4.06442
C  -2.65009 -4.04993 -0.96400
H  -2.35662 -4.99684 -0.49668
C  -8.11876 -2.78055  0.00991
H  -7.68550 -3.64965  0.52970
H  -9.11926 -3.06761 -0.35974
H  -8.26042 -1.98258  0.76006
C   7.30063  2.11984 -1.55419
C  -3.32319  1.31413  2.23541
H  -3.77528  2.29595  2.06345
C  -3.42635 -1.65029 -2.20558
C   6.16677  4.58687 -0.80606
H   5.75078  5.55387 -0.49848
C   5.05641  3.64594  1.24906
H   4.86935  2.64127  1.66326
C   3.65375 -3.09561 -2.10929
H   4.53339 -2.43893 -1.99805
C   6.32927  0.72463  3.46474
H   5.94726  1.73588  3.68378
H   6.97936  0.42170  4.30498
H   5.46905  0.03493  3.44653
C   1.19771 -4.18827  0.61999
H   0.30318 -4.81748  0.69207
C   1.73341 -3.57469  1.76116
H   1.24334 -3.72302  2.73093
C   8.69129  1.99706  1.91598
H   9.50630  1.76509  1.20970
H   9.12651  1.99667  2.93072
H   8.34626  3.01913  1.69553
C   0.73681  1.43900 -0.73708
H   0.05390  1.54247 -1.59027
C  -1.85918 -3.52382 -1.99172
H  -0.96022 -4.05116 -2.32824
C   7.34473 -2.92413 -1.10012
H   6.82881 -3.49649 -1.88888
H   8.32303 -3.40556 -0.92084
H   7.53608 -1.91402 -1.49463
C   2.49087  1.14825  1.42432
H   3.15522  1.05267  2.29237
C   5.77511  4.49311  2.32561
H   6.00037  5.50798  1.95111
H   6.72514  4.03587  2.64340
H   5.13503  4.60199  3.21879
C   7.60414  0.38638 -3.41245
H   7.88335  1.13707 -4.17506
H   6.51863  0.19732 -3.47122
H   8.11847 -0.55371 -3.67755
C  -4.73838  4.00261 -0.65200
H  -4.90525  3.12085 -1.29309
C  -6.68737 -3.54607 -2.71118
H  -6.67378 -3.10971 -3.72508
H  -7.49814 -4.29498 -2.68816
H  -5.73179 -4.07009 -2.56221
C   0.33132  1.86135  0.54114
H  -0.66529  2.28384  0.70734
C  -2.25468 -2.32486 -2.60204
H  -1.65736 -1.91605 -3.42586
C   8.23505 -0.98454  1.71646
H   8.78067 -1.00240  0.75286
H   9.02691 -0.89087  2.49005
C   6.93780  4.51501 -1.97452
H   7.12922  5.41171 -2.57466
C   7.49522  3.27902 -2.33409
H   8.12778  3.21466 -3.22800
C  -3.72457 -4.53189  1.78015
H  -4.34676 -4.85777  2.63179
H  -3.08389 -3.70472  2.12280
H  -3.08092 -5.38761  1.50727
C   2.30852 -1.45922  3.80541
H   1.71233 -0.77004  3.18619
H   2.74994 -0.87821  4.63452
H   1.61459 -2.18774  4.26155
C  -8.07442 -0.90830 -2.40525
H  -7.48946 -0.57412 -3.28380
H  -8.87544 -1.55252 -2.82767
C  -2.72859  0.69423 -2.95146
H  -2.48119  0.95983 -1.90813
H  -3.07576  1.60777 -3.46543
H  -1.80460  0.35874 -3.45781
C  -5.39823 -5.34389  0.10020
H  -4.70080 -6.09055 -0.32076
H  -6.13785 -5.10375 -0.67714
H  -5.93173 -5.82369  0.94030
C  -3.63095 -1.11376  2.37845
H  -4.35021 -1.93771  2.35352
C  -3.82244 -0.39428 -2.98222
H  -4.71857  0.02173 -2.48934
C   7.46169 -2.30584  1.92638
H   6.86488 -2.25977  2.85671
H   8.18255 -3.13550  2.08295
C  -6.82985  2.23923 -3.12770
H  -6.35177  3.23199 -3.13119
H  -7.62894  2.24927 -3.89091
H  -6.07640  1.50028 -3.44645
C   8.00656  0.83759 -1.99082
H   7.68631  0.05765 -1.28060
C  -7.05268  0.37909  3.68826
H  -5.98935  0.15083  3.50209
H  -7.58715 -0.56754  3.88671
H  -7.10639  0.98798  4.60835
C   4.12913 -3.18891  3.91198
H   3.43682 -4.00232  4.19464
H   4.47395 -2.70369  4.84261
H   5.00437 -3.64612  3.42604
C   3.69008  4.28951  0.91907
H   3.07645  4.37540  1.83137
H   3.10674  3.67920  0.20797
H   3.80447  5.30803  0.50535
C  -2.22752  1.20362  3.07582
H  -1.80979  2.11985  3.51908
C  -8.70366  0.29661 -1.67385
H  -9.13290 -0.00463 -0.69945
H  -9.56190  0.68426 -2.26128
C  -1.70726 -0.06201  3.49504
H  -0.90945 -0.11475  4.24264
C   2.69478 -2.42429 -3.11822
H   3.20127 -2.26634 -4.08757
H   2.34653 -1.44647 -2.74698
H   1.80320 -3.04853 -3.30991
C   1.21269  1.69901  1.62613
H   0.89099  2.00139  2.62822
C  -2.54127 -1.18594  3.24927
H  -2.37988 -2.11136  3.82508
C   5.89241 -4.73416  0.87608
H   5.42712 -4.88557  1.86230
H   6.82332 -5.32785  0.84708
H   5.20292 -5.15160  0.12493
C  -8.71548  3.26471 -0.91208
H  -9.30447  3.01920 -0.01314
H  -9.42174  3.48068 -1.73302
H  -8.15103  4.18463 -0.69273
C  -3.22047  4.08455 -0.36727
H  -2.65166  4.17252 -1.31081
H  -2.87301  3.18846  0.17425
H  -2.97614  4.96407  0.25525
C  -9.18909  1.40994  2.77371
H  -9.31159  2.07505  3.64690
H  -9.73044  0.47231  2.99226
H  -9.68083  1.89604  1.91408
C   4.12859 -4.45440 -2.67416
H   3.28220 -5.15129 -2.81095
H   4.85670 -4.94490 -2.00812
H   4.60866 -4.31835 -3.65988
C  -5.20530  5.25784 -1.42202
H  -5.04208  6.17641 -0.83058
H  -6.27903  5.21197 -1.67020
H  -4.64149  5.36910 -2.36602
C  -4.20998 -0.73911 -4.43891
H  -3.34912 -1.15290 -4.99402
H  -4.55403  0.16248 -4.97677
H  -5.01765 -1.48886 -4.47298
C   9.54339  0.97896 -1.89366
H   9.92378  1.73775 -2.60113
H  10.03409  0.02023 -2.13649
H   9.86101  1.27938 -0.88217
H  -3.27996  0.01986  0.38460
H   4.85498  0.07588 -1.87092
Rb  4.19250  2.61788 -2.62252
196
E-Rb
Rb -1.03527  1.08351  0.14793
Si  6.87900 -0.99318 -2.18344
Al  4.68067  0.17544  0.03155
Al -4.65282 -0.20046  0.03141
Si -6.65808  1.44266  2.14047
Si  5.80706  2.77518 -1.63260
Si -6.91321 -2.35469  1.09790
N  -5.97274 -1.56430 -0.19859
N   4.46885  1.78184 -0.96944
N   6.11447 -0.98083 -0.56163
N  -5.05139  1.05991  1.46003
C   3.17136  2.40160 -0.96688
C  -7.04361 -1.79487 -2.44914
C   6.60292 -1.89288  0.42108
C   2.16140 -0.69711  1.42039
H   2.55591 -0.05371  2.22383
C  -6.05634 -2.20327 -1.49077
C  -5.18280 -3.28748 -1.83697
C  -3.90576  1.72575  1.98661
C  -3.48982  3.02034  1.50411
C  -4.24791  0.72107 -1.73825
C   2.88929 -0.79275  0.20443
C   2.27162  2.22174 -2.07332
C   6.11197 -3.24847  0.50714
C   2.75523  3.24480  0.11986
C   1.50885  3.90069  0.05860
H   1.21573  4.56393  0.88137
C  -6.32393 -3.56409 -3.98845
H  -6.43545 -4.09298 -4.94142
C   2.61394  1.31858 -3.26001
H   3.49579  0.72867 -2.95268
C  -5.33721 -3.94382 -3.07413
H  -4.66962 -4.77904 -3.32018
C  -7.98919 -0.61879 -2.19471
H  -7.58173 -0.07805 -1.32173
C  -4.28430  3.79413  0.44924
H  -5.05266  3.10343  0.06505
C  -7.16038 -2.48970 -3.66855
H  -7.92874 -2.17751 -4.38543
C  -2.32912  3.62945  2.03059
H  -2.04317  4.62401  1.66755
C  -7.80998  2.23469  0.83887
H  -7.44720  3.22909  0.52847
H  -8.82816  2.36007  1.24923
H  -7.89152  1.60706 -0.06449
C   7.59616 -1.48285  1.38621
C  -3.09404  0.34049 -2.47149
H  -2.46178 -0.47312 -2.08173
C  -3.10797  1.11452  3.02146
C   6.59899 -4.11343  1.51342
H   6.23446 -5.14729  1.54363
C   5.07029 -3.81078 -0.46401
H   4.71974 -2.96395 -1.07708
C   3.63797  3.49335  1.34699
H   4.54020  2.86927  1.22969
C   5.63848 -1.51073 -3.53887
H   5.32483 -2.56154 -3.42002
H   6.09586 -1.40796 -4.53912
H   4.73156 -0.88310 -3.52426
C   0.65407  3.75597 -1.04204
H  -0.29154  4.30751 -1.09176
C   1.04014  2.90851 -2.09070
H   0.37726  2.79439 -2.95682
C   8.35246 -2.20912 -2.20828
H   9.24219 -1.76411 -1.73163
H   8.61987 -2.43673 -3.25504
H   8.14762 -3.16189 -1.69606
C   0.93475 -1.35850  1.64182
H   0.40835 -1.25648  2.59899
C  -1.54613  3.00963  3.01341
H  -0.65793  3.50784  3.41748
C   7.09601  3.25480 -0.30473
H   6.67721  3.99317  0.39914
H   7.97943  3.71273 -0.78511
H   7.44485  2.39431  0.28667
C   2.28362 -1.59254 -0.79933
H   2.78968 -1.71212 -1.76551
C   5.67505 -4.87894 -1.40550
H   6.05787 -5.74427 -0.83504
H   6.50860 -4.47741 -2.00250
H   4.90685 -5.25419 -2.10434
C   8.03157  0.69704  2.65309
H   8.50329  0.19212  3.51650
H   6.95732  0.84021  2.86080
H   8.48935  1.69818  2.57172
C  -4.07528 -3.77987 -0.90053
H  -4.08300 -3.12389 -0.01298
C  -6.48852  2.64904  3.61872
H  -6.32805  2.09451  4.55923
H  -7.42163  3.22768  3.73587
H  -5.65674  3.36238  3.51043
C   0.37453 -2.14238  0.61691
H  -0.57968 -2.65755  0.76957
C  -1.94805  1.75682  3.49837
H  -1.36747  1.27755  4.29686
C   7.64503  0.69010 -2.67882
H   8.35249  0.98432 -1.87910
H   8.28887  0.43487 -3.54746
C   7.54636 -3.69511  2.45800
H   7.92404 -4.38933  3.21708
C   8.03310 -2.38182  2.38158
H   8.79928 -2.05064  3.09326
C  -3.41019  4.24298 -0.74239
H  -4.02992  4.74728 -1.50303
H  -2.92921  3.38663 -1.24399
H  -2.62947  4.96049 -0.42883
C   1.46579  0.34754 -3.61600
H   1.12337 -0.22176 -2.73708
H   1.79864 -0.37565 -4.38143
H   0.59650  0.88387 -4.03625
C  -7.56468 -0.07237  2.88269
H  -6.89009 -0.53077  3.63224
H  -8.38440  0.38339  3.47910
C  -2.45434 -1.30131  3.56190
H  -2.21312 -1.49541  2.50346
H  -2.81877 -2.24466  4.00561
H  -1.52864 -1.02186  4.10078
C  -4.99402  5.02789  1.05584
H  -4.26206  5.74335  1.47291
H  -5.68693  4.74908  1.86489
H  -5.57377  5.55847  0.27954
C  -5.03633  1.73775 -2.33527
H  -5.95066  2.07442 -1.82965
C  -3.52752 -0.19884  3.67708
H  -4.42190 -0.53679  3.12811
C   6.72346  1.87388 -3.05026
H   5.97160  1.55893 -3.79836
H   7.32060  2.66397 -3.55166
C  -5.81581 -3.11137  2.47274
H  -5.22704 -3.95768  2.08120
H  -6.44952 -3.49249  3.29414
H  -5.10915 -2.38591  2.90456
C   8.23743 -0.09733  1.34403
H   7.73171  0.44717  0.52982
C  -8.05398  0.35606 -3.39207
H  -7.04909  0.65838 -3.72442
H  -8.61722  1.26539 -3.11405
H  -8.57731 -0.09493 -4.25449
C   2.99575  2.12315 -4.52485
H   2.16558  2.78208 -4.83660
H   3.21562  1.44042 -5.36492
H   3.88283  2.75420 -4.36325
C   3.84875 -4.40942  0.27045
H   3.10044 -4.76636 -0.45683
H   3.33853 -3.66130  0.90188
H   4.13029 -5.27353  0.89928
C  -2.74021  0.92230 -3.70471
H  -1.85421  0.57064 -4.24784
C  -8.14390 -1.15337  1.94377
H  -8.76422 -0.68761  1.15476
H  -8.83759 -1.80689  2.51350
C  -3.54549  1.93327 -4.25271
H  -3.28403  2.39192 -5.21302
C   2.94123  3.06566  2.65811
H   3.62350  3.19212  3.51798
H   2.62874  2.00908  2.61885
H   2.04144  3.67490  2.85903
C   1.05271 -2.24871 -0.61133
H   0.62034 -2.85317 -1.41701
C  -4.70060  2.33784 -3.56230
H  -5.34378  3.11897 -3.98525
C   5.15451  4.42416 -2.33661
H   4.52729  4.29988 -3.23268
H   6.01720  5.05554 -2.61394
H   4.55577  4.97830 -1.59604
C  -7.94189 -3.81229  0.41604
H  -8.71088 -3.49940 -0.30699
H  -8.44998 -4.31645  1.25744
H  -7.30630 -4.55549 -0.09159
C  -2.68199 -3.66213 -1.55841
H  -1.89275 -3.98668 -0.85454
H  -2.47376 -2.62348 -1.86288
H  -2.60244 -4.29780 -2.45863
C  -9.42347 -1.07788 -1.84202
H  -9.85197 -1.68364 -2.66108
H  -10.08485 -0.20572 -1.68843
H  -9.45145 -1.68677 -0.92499
C   4.07894  4.97159  1.45625
H   3.21010  5.64185  1.58446
H   4.62448  5.30522  0.55885
H   4.74090  5.11546  2.32893
C  -4.30673 -5.23575 -0.43416
H  -4.30327 -5.93587 -1.28901
H  -5.27316 -5.35147  0.08323
H  -3.50917 -5.55627  0.26123
C  -3.91853  0.01187  5.15795
H  -3.04981  0.33405  5.76091
H  -4.29985 -0.92784  5.59556
H  -4.69965  0.78166  5.26485
C   9.74390 -0.18224  1.00546
H  10.30741 -0.70261  1.80076
H  10.17196  0.83000  0.90085
H   9.91929 -0.72687  0.06364
H  -3.15024 -0.78410  0.45583
H   5.02891  0.42219  1.64325
Rb  4.77736 -1.83928  3.12465
196
D′-Rb
Rb -0.36391  2.88212  0.18873
Rb -1.17176 -2.45689  0.10548
Si -7.04029 -1.09158  0.78877
Al -4.06918  0.30178  0.19278
Al  4.14363 -0.07750 -0.11045
Si  5.61304 -2.79413 -1.39721
Si -6.28653  1.95884 -1.66609
Si  7.42104 -0.01683  0.67955
N   5.85982  0.74016  0.21138
N  -4.74496  1.83815 -0.75337
N  -5.29715 -1.17118  0.38820
N   4.23520 -1.97049 -0.57080
C  -3.83027  2.92599 -0.93108
C   6.01398  2.89414 -1.03162
C  -4.66626 -2.45699  0.34515
C  -1.79378  0.66556  2.08297
H  -1.21765  0.38856  1.18529
C   5.89328  2.18541  0.20990
C   5.83321  2.94774  1.42887
C   3.11213 -2.82919 -0.35172
C   2.26431 -3.28167 -1.43175
C   2.68701  0.67265  1.30022
C  -3.20594  0.74922  1.98696
C  -3.76454  4.00115  0.02814
C  -4.23695 -3.14208  1.53852
C  -2.97664  3.00899 -2.09072
C  -2.16461  4.14687 -2.29141
H  -1.55241  4.20759 -3.19962
C   5.96856  5.04120  0.15015
H   6.00162  6.13609  0.12889
C  -4.59185  4.00508  1.31655
H  -4.99857  2.98654  1.43415
C   5.87335  4.35496  1.36605
H   5.83685  4.92780  2.30087
C   6.15691  2.16392 -2.36965
H   5.95282  1.09696 -2.17151
C   2.38779 -2.76282 -2.87226
H   3.10017 -1.92010 -2.84772
C   6.04306  4.30190 -1.03545
H   6.14296  4.82923 -1.99191
C   1.29083 -4.27358 -1.18543
H   0.70794 -4.66128 -2.03138
C   5.93818 -2.07561 -3.14023
H   5.12882 -2.27237 -3.85913
H   6.86978 -2.50286 -3.55318
H   6.07503 -0.98184 -3.08435
C  -4.43150 -3.10815 -0.91910
C   2.75887  2.08918  0.79644
H   2.94446  2.94108  1.45806
C   2.84014 -3.33658  0.96783
C  -3.62391 -4.41147  1.43788
H  -3.32998 -4.92945  2.35876
C  -4.43057 -2.56211  2.94192
H  -4.81867 -1.53861  2.81520
C  -2.93304  1.91312 -3.15807
H  -3.65248  1.13623 -2.85093
C  -7.39178 -0.30717  2.49877
H  -6.92717 -0.85862  3.33157
H  -8.48232 -0.28545  2.67551
H  -7.03687  0.73725  2.54289
C  -2.14758  5.21114 -1.37955
H  -1.54318  6.10472 -1.57291
C  -2.93702  5.11670 -0.22466
H  -2.93681  5.94709  0.49119
C  -7.80596 -2.83844  0.73294
H  -7.92774 -3.17744 -0.30984
H  -8.80801 -2.82110  1.19562
H  -7.20215 -3.59597  1.25636
C  -1.07749  0.89228  3.27735
H   0.01724  0.81445  3.28920
C   1.07470 -4.80510  0.09565
H   0.34777 -5.61081  0.25408
C  -6.41737  0.89067 -3.25049
H  -5.75778  1.25735 -4.05257
H  -7.45630  0.95278 -3.62390
H  -6.19109 -0.17359 -3.08553
C  -3.87175  1.05101  3.20350
H  -4.96668  1.11727  3.21752
C  -5.45250 -3.37894  3.76729
H  -5.10421 -4.41612  3.92153
H  -6.43690 -3.42795  3.27541
H  -5.59303 -2.92449  4.76410
C  -3.71584 -2.22696 -3.20695
H  -3.22204 -3.16953 -3.50764
H  -2.96226 -1.56134 -2.75266
H  -4.07926 -1.74038 -4.12906
C   5.77294  2.30171  2.82157
H   5.62142  1.21961  2.66905
C   5.33708 -4.69017 -1.45381
H   5.65774 -5.12786 -0.49206
H   5.98144 -5.12529 -2.23872
H   4.30431 -5.01891 -1.63447
C  -1.78130  1.19596  4.45366
H  -1.24457  1.36436  5.39362
C   1.83543 -4.30455  1.16299
H   1.68435 -4.71595  2.16845
C  -8.06272 -0.05302 -0.44999
H  -8.01110 -0.53930 -1.44232
H  -9.10804 -0.20830 -0.10803
C  -3.40033 -5.03395  0.20270
H  -2.94386 -6.02870  0.15185
C  -3.80328 -4.36920 -0.96469
H  -3.65616 -4.85304 -1.93815
C   1.04469 -2.23963 -3.43691
H   1.19745 -1.80851 -4.44163
H   0.59974 -1.45344 -2.80783
H   0.30629 -3.05522 -3.54617
C  -3.73170  4.33661  2.55668
H  -2.86478  3.66183  2.64866
H  -4.33032  4.22416  3.47643
H  -3.36601  5.37926  2.53443
C   7.29629 -2.68958 -0.50490
H   7.17804 -3.05082  0.53424
H   7.89254 -3.47476 -1.01743
C   2.83207 -2.50797  3.39448
H   2.11806 -1.70766  3.13737
H   3.48251 -2.13340  4.20399
H   2.25850 -3.35773  3.80716
C   2.90950 -3.83755 -3.85861
H   2.21476 -4.69612 -3.90220
H   3.89967 -4.22498 -3.58279
H   2.98027 -3.41900 -4.87855
C   1.51449 -0.01474  0.67812
H   0.80671 -0.59342  1.28650
C   3.68268 -2.92019  2.17432
H   4.27720 -2.04308  1.86423
C  -7.77612  1.46275 -0.57351
H  -7.67260  1.93418  0.42196
H  -8.64495  1.96673 -1.04544
C   7.34641 -0.90249  2.37704
H   7.30261 -0.19993  3.22350
H   8.24819 -1.52831  2.50704
H   6.46953 -1.56820  2.44614
C  -4.88723 -2.48165 -2.23360
H  -5.32445 -1.50632 -1.96461
C   5.15820  2.65262 -3.44116
H   4.11706  2.58251 -3.08757
H   5.24971  2.04271 -4.35765
H   5.34728  3.70246 -3.72900
C  -5.78349  4.98863  1.24809
H  -5.43920  6.02011  1.05270
H  -6.33147  4.99349  2.20695
H  -6.49607  4.71506  0.45545
C  -3.10059 -2.46015  3.72215
H  -3.27180 -2.00170  4.71058
H  -2.36976 -1.82179  3.19751
H  -2.64648 -3.45323  3.89369
C   2.71518  2.20592 -0.56613
H   2.87106  3.15409 -1.09583
C   8.03961 -1.34536 -0.53962
H   8.05800 -0.92353 -1.56211
H   9.10525 -1.48857 -0.26208
C   2.59718  0.89077 -1.27858
H   2.60721  0.93594 -2.37627
C  -1.53943  1.25102 -3.23952
H  -1.53147  0.45724 -4.00708
H  -1.26703  0.78534 -2.27668
H  -0.75474  1.97968 -3.51496
C  -3.18528  1.26435  4.41182
H  -3.74595  1.48894  5.32692
C   1.45936  0.10998 -0.68431
H   0.67933 -0.33714 -1.31125
C  -6.55146  3.74396 -2.29116
H  -6.73405  4.47428 -1.48806
H  -7.43084  3.75303 -2.95918
H  -5.68666  4.10452 -2.87253
C   8.84128  1.26721  0.69670
H   9.31592  1.31538 -0.29857
H   9.61821  0.94403  1.41243
H   8.52841  2.28733  0.96277
C   4.61514  2.81572  3.71041
H   4.65901  2.32874  4.70106
H   3.62594  2.60086  3.27955
H   4.68319  3.90493  3.88140
C   7.60093  2.27263 -2.91315
H   7.86866  3.32608 -3.11215
H   7.70846  1.71262 -3.85972
H   8.33445  1.87437 -2.19386
C  -3.34095  2.44658 -4.55098
H  -2.60374  3.17307 -4.93731
H  -4.32026  2.95206 -4.52741
H  -3.39894  1.61915 -5.27992
C   7.09553  2.51587  3.60007
H   7.26555  3.59158  3.78717
H   7.97156  2.13307  3.05620
H   7.05530  2.01091  4.58251
C   4.67446 -4.03989  2.56715
H   4.13611 -4.95417  2.87602
H   5.31250 -3.72126  3.41051
H   5.33161 -4.30741  1.72365
C  -5.98220 -3.32942 -2.92011
H  -5.59405 -4.31659 -3.22937
H  -6.35538 -2.81957 -3.82586
H  -6.83880 -3.50482 -2.24879
H   2.79298  0.54899  2.38696
H  -2.75162 -0.28872 -0.63244
184
F-Rb
Rb -2.47457  2.24484 -1.02580
Rb  2.47464 -2.24498 -1.02601
Al -5.00857 -0.06302 -0.15301
Si -7.53899  1.00124  1.91299
Si -7.59572 -2.21505 -0.43686
N  -6.14390  1.22410  0.81612
N  -5.86649 -1.79148 -0.28923
C   0.45856  0.53371  0.09945
C  -5.57981  2.52426  0.65690
C  -4.58399  3.03455  1.56322
C  -4.88620 -2.81460 -0.51930
C  -5.91987  3.32433 -0.49018
C  -0.45846 -0.53382  0.09951
H  -0.83376 -0.93910  1.04465
C  -4.40926 -3.12194 -1.83771
C  -4.31677 -3.51935  0.59301
C  -4.18334  2.27694  2.83055
H  -4.75206  1.33301  2.82588
C  -3.30628 -4.47535  0.37569
H  -2.88143 -5.00752  1.23531
C  -0.91509 -1.08031 -1.11950
H  -1.64452 -1.89748 -1.11903
C  -3.40254 -4.09504 -2.00484
H  -3.05681 -4.33251 -3.01888
C  -2.84464 -4.77263 -0.91333
H  -2.07465 -5.53773 -1.06662
C   0.91510  1.08016 -1.11961
H   1.64453  1.89733 -1.11922
C  -5.24823  4.54174 -0.72552
H  -5.51991  5.13785 -1.60544
C  -4.77370 -3.23302  2.02335
H  -5.68896 -2.62142  1.93867
C  -3.95302  4.26819  1.29314
H  -3.20677  4.64989  2.00149
C  -4.96698 -2.43293 -3.08426
H  -5.69594 -1.68339 -2.73291
C  -8.65435 -1.59864  1.03237
H  -9.61941 -2.13279  0.90449
H  -8.22946 -1.99349  1.97482
C  -7.01008  2.88446 -1.46845
H  -7.47119  1.98291 -1.02887
C  -2.68401  1.90404  2.85025
H  -2.43341  1.23194  2.00911
H  -2.42935  1.37119  3.78322
H  -2.03546  2.79832  2.79507
C  -4.26493  5.02271  0.15213
H  -3.77399  5.98515 -0.03225
C  -7.06222  0.15728  3.56377
H  -6.43484 -0.73420  3.39372
H  -7.97276 -0.17056  4.09715
H  -6.51067  0.83578  4.23528
C  -8.91463 -0.07794  1.14166
H  -9.79163  0.10439  1.79801
H  -9.19773  0.34508  0.15896
C  -0.44874 -0.54402 -2.33717
H  -0.81200 -0.95743 -3.28428
C  -3.72313 -2.38683  2.77721
H  -4.06338 -2.14810  3.80108
H  -3.53396 -1.43555  2.24546
H  -2.76198 -2.92755  2.85718
C   0.44866  0.54382 -2.33722
H   0.81185  0.95719 -3.28437
C  -8.32901  2.69239  2.31747
H  -7.58724  3.41988  2.68661
H  -9.10411  2.57407  3.09493
H  -8.81073  3.13246  1.42771
C  -4.55807  3.06767  4.10465
H  -3.99863  4.01827  4.17049
H  -4.32390  2.48026  5.01016
H  -5.63275  3.31362  4.12561
C  -8.38589 -1.45968 -2.00846
H  -8.16241 -0.38165 -2.08794
H  -9.48470 -1.57281 -1.98193
H  -8.02116 -1.94572 -2.92824
C  -7.80245 -4.11096 -0.49747
H  -7.16776 -4.57320 -1.27099
H  -8.85280 -4.37244 -0.71555
H  -7.53367 -4.57193  0.46827
C  -6.42337  2.48177 -2.83993
H  -7.22156  2.15337 -3.52900
H  -5.70366  1.64901 -2.72863
H  -5.89909  3.33125 -3.31720
C  -5.12029 -4.51141  2.81523
H  -4.23202 -5.14455  2.99111
H  -5.86633 -5.12576  2.28322
H  -5.53498 -4.25005  3.80479
C  -5.70102 -3.42869 -4.01095
H  -6.13786 -2.90526 -4.88046
H  -6.51651 -3.94955 -3.48202
H  -5.01208 -4.20061 -4.39889
C  -3.87451 -1.67362 -3.86860
H  -3.09261 -2.35898 -4.24542
H  -3.39464 -0.91799 -3.22243
H  -4.31038 -1.15655 -4.74261
C  -8.10767  3.95784 -1.63808
H  -7.71963  4.87096 -2.12453
H  -8.53514  4.25542 -0.66592
H  -8.92711  3.57250 -2.26979
H   0.83392  0.93903  1.04455
Al  5.00857  0.06300 -0.15333
Si  7.53907 -1.00108  1.91267
Si  7.59561  2.21513 -0.43730
N   6.14397 -1.22404  0.81583
N   5.86641  1.79150 -0.28962
C   5.57993 -2.52422  0.65667
C   4.58413 -3.03452  1.56302
C   4.88607  2.81457 -0.51970
C   5.92002 -3.32433 -0.49038
C   4.40909  3.12186 -1.83811
C   4.31662  3.51932  0.59261
C   4.18347 -2.27687  2.83033
H   4.75216 -1.33293  2.82561
C   3.30610  4.47528  0.37528
H   2.88124  5.00746  1.23489
C   3.40234  4.09492 -2.00525
H   3.05658  4.33236 -3.01928
C   2.84443  4.77252 -0.91374
H   2.07442  5.53759 -1.06704
C   5.24842 -4.54177 -0.72567
H   5.52012 -5.13791 -1.60556
C   4.77358  3.23304  2.02295
H   5.68886  2.62146  1.93827
C   3.95321 -4.26819  1.29299
H   3.20698 -4.64990  2.00136
C   4.96682  2.43284 -3.08464
H   5.69583  1.68334 -2.73328
C   8.65430  1.59882  1.03193
H   9.61933  2.13302  0.90401
H   8.22941  1.99369  1.97438
C   7.01020 -2.88446 -1.46868
H   7.47130 -1.98288 -1.02913
C   2.68412 -1.90403  2.85002
H   2.43348 -1.23197  2.00887
H   2.42946 -1.37115  3.78298
H   2.03561 -2.79833  2.79489
C   4.26515 -5.02275  0.15201
H   3.77425 -5.98521 -0.03232
C   7.06230 -0.15707  3.56342
H   6.43488  0.73438  3.39335
H   7.97283  0.17083  4.09677
H   6.51078 -0.83557  4.23497
C   8.91465  0.07814  1.14128
H   9.79167 -0.10413  1.79760
H   9.19775 -0.34490  0.15858
C   3.72304  2.38684  2.77684
H   4.06332  2.14813  3.80071
H   3.53389  1.43555  2.24511
H   2.76188  2.92754  2.85682
C   8.32918 -2.69217  2.31719
H   7.58745 -3.41969  2.68637
H   9.10429 -2.57378  3.09465
H   8.81091 -3.13224  1.42744
C   4.55824 -3.06755  4.10445
H   3.99884 -4.01816  4.17032
H   4.32405 -2.48012  5.00994
H   5.63293 -3.31345  4.12541
C   8.38579  1.45975 -2.00889
H   8.16234  0.38171 -2.08833
H   9.48459  1.57292 -1.98238
H   8.02102  1.94575 -2.92867
C   7.80225  4.11106 -0.49797
H   7.16753  4.57325 -1.27150
H   8.85260  4.37258 -0.71608
H   7.53347  4.57205  0.46776
C   6.42346 -2.48182 -2.84016
H   7.22163 -2.15344 -3.52926
H   5.70374 -1.64906 -2.72888
H   5.89917 -3.33132 -3.31739
C   5.12015  4.51145  2.81479
H   4.23187  5.14457  2.99067
H   5.86617  5.12581  2.28276
H   5.53486  4.25013  3.80436
C   5.70077  3.42860 -4.01139
H   6.13762  2.90516 -4.88089
H   6.51625  3.94952 -3.48250
H   5.01178  4.20047 -4.39934
C   3.87436  1.67344 -3.86892
H   3.09241  2.35874 -4.24575
H   3.39455  0.91781 -3.22271
H   4.31023  1.15636 -4.74293
C   8.10781 -3.95782 -1.63829
H   7.71977 -4.87097 -2.12471
H   8.53531 -4.25536 -0.66614
H   8.92722 -3.57249 -2.27004
98
G-Rb
Rb -2.98038  0.61409  0.06726
Al  0.51810  0.07854  0.07029
Si  1.54602 -3.20357  0.08952
Si  3.53512 -0.12862 -1.38778
N   0.33596 -1.89074 -0.04326
N   2.34168  0.59194 -0.27212
C  -5.63268  2.49408  1.62479
C  -1.04304 -2.24213 -0.07619
C  -1.81235 -2.40381  1.13145
C   2.65685  1.87918  0.29239
C  -1.73542 -2.35308 -1.33416
C  -4.66669  3.48665  1.37535
H  -4.12933  3.95077  2.20887
C   2.33266  3.09983 -0.38525
C   3.28333  1.95731  1.57900
C  -1.16286 -2.34135  2.51540
H  -0.09633 -2.11545  2.35146
C   3.57496  3.21408  2.14084
H   4.05216  3.26065  3.12689
C  -4.40077  3.89377  0.05466
H  -3.65600  4.67258 -0.13810
C   2.65318  4.33376  0.21586
H   2.40767  5.26236 -0.31434
C   3.27241  4.40369  1.46780
H   3.51355  5.37380  1.91630
C  -6.33171  1.90711  0.55356
H  -7.09520  1.14658  0.74896
C  -3.12813 -2.57395 -1.35817
H  -3.63735 -2.65851 -2.32623
C   3.60391  0.69283  2.37523
H   3.52253 -0.14963  1.66629
C  -3.20233 -2.63783  1.05415
H  -3.77009 -2.77318  1.98350
C   1.63765  3.11845 -1.74779
H   1.43809  2.06742 -2.01993
C   4.01684 -1.92611 -0.93639
H   4.91883 -2.12766 -1.55182
H   4.37229 -1.94561  0.11152
C  -0.98580 -2.22865 -2.66140
H   0.08799 -2.21343 -2.40597
C  -1.74060 -1.20658  3.39083
H  -1.55536 -0.22046  2.92708
H  -1.25757 -1.19896  4.38364
H  -2.82834 -1.32586  3.55437
C  -3.87170 -2.71677 -0.17634
H  -4.94871 -2.91676 -0.21482
C   2.35766 -3.28498  1.81930
H   2.71795 -2.29422  2.14297
H   3.22564 -3.96855  1.79947
H   1.65832 -3.65719  2.58629
C   2.96745 -3.03510 -1.17772
H   3.46175 -4.02953 -1.15837
H   2.53336 -2.94924 -2.19244
C  -5.10116  3.30813 -1.01635
H  -4.90459  3.63612 -2.04256
C   2.54710  0.46999  3.48116
H   2.74704 -0.46025  4.04384
H   1.53293  0.40119  3.04596
H   2.54404  1.31004  4.19907
C  -6.06598  2.31434 -0.76718
H  -6.62265  1.87044 -1.59945
C   0.71732 -4.89238 -0.24740
H  -0.16547 -5.05782  0.39221
H   1.43428 -5.70961 -0.05356
H   0.38712 -4.97805 -1.29662
C  -1.26733 -3.69711  3.25052
H  -2.31892 -3.96523  3.45939
H  -0.73610 -3.65575  4.21790
H  -0.82866 -4.51497  2.65491
C   2.87445 -0.18041 -3.18343
H   1.88014 -0.65724 -3.22822
H   3.55383 -0.75773 -3.83616
H   2.77856  0.83265 -3.60805
C   5.15330  0.88121 -1.36393
H   4.97555  1.95116 -1.55895
H   5.84860  0.50172 -2.13333
H   5.65633  0.80538 -0.38509
C  -1.30753 -0.89505 -3.37317
H  -0.75340 -0.81067 -4.32474
H  -1.02335 -0.03345 -2.73972
H  -2.38664 -0.81677 -3.60698
C   5.02871  0.68391  2.96677
H   5.16310  1.46291  3.73855
H   5.79117  0.85298  2.18732
H   5.23966 -0.28839  3.44652
C   2.52770  3.74189 -2.84666
H   2.02006  3.71091 -3.82796
H   3.48749  3.20706 -2.94308
H   2.75915  4.79934 -2.62505
C   0.27462  3.84352 -1.68224
H   0.39208  4.90795 -1.40955
H  -0.37481  3.36638 -0.92753
H  -0.23534  3.80338 -2.66284
C  -1.24633 -3.42474 -3.60226
H  -2.29605 -3.46000 -3.94599
H  -1.02680 -4.38476 -3.10577
H  -0.61002 -3.35049 -4.50142
H  -5.85090  2.18913  2.65377
98
TS(G-H)-Rb
Rb -4.29709  2.06226 -0.06096
Al  0.50223  0.03185  0.55916
Si  0.13486 -3.09738 -0.54628
Si  2.45146 -0.39511 -2.06578
N  -0.58126 -1.51019 -0.08833
N   2.17171  0.11619 -0.37278
C  -1.29151  1.63162  0.47572
C  -1.96306 -1.50484  0.26511
C  -2.38702 -1.65126  1.63776
C   3.27930  0.78740  0.27540
C  -2.99083 -1.32907 -0.73779
C  -1.21040  2.52034 -0.69149
H  -0.84780  2.11738 -1.64363
C   3.38359  2.21646  0.27631
C   4.31428  0.03414  0.92043
C  -1.41885 -2.05428  2.75428
H  -0.41865 -2.13776  2.29603
C   5.42201  0.69794  1.48134
H   6.20688  0.10404  1.96505
C  -1.50127  3.88575 -0.60760
H  -1.37363  4.50685 -1.50396
C   4.51656  2.83203  0.84586
H   4.58877  3.92598  0.82503
C   5.54299  2.09001  1.43601
H   6.41742  2.58978  1.86699
C  -1.79436  2.28435  1.69082
H  -1.89482  1.68549  2.60206
C  -4.34286 -1.22391 -0.35264
H  -5.11161 -1.14229 -1.13387
C   4.24409 -1.48435  1.06372
H   3.35570 -1.81096  0.49948
C  -3.75037 -1.50376  1.96914
H  -4.05075 -1.60556  3.01917
C   2.29601  3.12657 -0.29197
H   1.46335  2.48237 -0.62318
C   2.43815 -2.29946 -2.29193
H   2.89719 -2.48308 -3.28586
H   3.14815 -2.73162 -1.56163
C  -2.66593 -1.26638 -2.23294
H  -1.57703 -1.42184 -2.32413
C  -1.31297 -1.00794  3.88378
H  -0.89001 -0.06399  3.49895
H  -0.64463 -1.37266  4.68391
H  -2.29545 -0.79344  4.34338
C  -4.73433 -1.28003  0.99784
H  -5.79304 -1.22183  1.27856
C   1.27629 -3.79751  0.81506
H   1.92786 -3.03269  1.26238
H   1.92170 -4.59322  0.40122
H   0.67606 -4.24449  1.62609
C   1.07719 -3.02581 -2.21151
H   1.20425 -4.09227 -2.49530
H   0.37845 -2.61246 -2.96523
C  -1.96704  4.48041  0.58962
H  -2.16660  5.55386  0.64963
C   4.04103 -1.88143  2.54438
H   3.94720 -2.97719  2.65275
H   3.13143 -1.41331  2.95953
H   4.89452 -1.55353  3.16430
C  -2.08175  3.64374  1.73984
H  -2.40755  4.08117  2.69287
C  -1.22249 -4.42414 -0.77695
H  -2.01387 -4.35545 -0.01250
H  -0.75519 -5.42096 -0.68863
H  -1.70061 -4.37252 -1.76801
C  -1.79658 -3.43998  3.33177
H  -2.77928 -3.41651  3.83651
H  -1.04848 -3.76333  4.07683
H  -1.84722 -4.20862  2.54208
C   1.09432  0.34156 -3.19149
H   0.09043  0.07363 -2.82032
H   1.18152 -0.03231 -4.22732
H   1.16837  1.44209 -3.21835
C   4.14624  0.21421 -2.68822
H   4.25478  1.30489 -2.57507
H   4.26335 -0.03524 -3.75772
H   4.97627 -0.25457 -2.13472
C  -2.99770  0.11074 -2.85342
H  -2.70103  0.14430 -3.91641
H  -2.47443  0.93612 -2.34007
H  -4.08970  0.30099 -2.82241
C   5.47303 -2.20759  0.47136
H   6.40257 -1.93699  1.00332
H   5.61658 -1.95875 -0.59391
H   5.35467 -3.30315  0.55208
C   2.78214  3.93183 -1.51805
H   1.96716  4.56465 -1.91360
H   3.12535  3.27066 -2.33206
H   3.62337  4.59818 -1.25490
C   1.74855  4.07568  0.79715
H   2.53382  4.75763  1.17028
H   1.35920  3.50550  1.65663
H   0.92311  4.69141  0.40198
C  -3.39574 -2.36523 -3.03951
H  -4.48754 -2.19299 -3.05743
H  -3.22841 -3.36695 -2.61541
H  -3.04709 -2.37065 -4.08714
H  -1.73715  0.64466  0.26564
98
H-Rb
Rb -3.71231  2.47615  0.17300
Al  0.38451 -0.03978  0.01146
Si -0.47877 -3.21999 -0.01886
Si  2.84377 -1.57857 -1.48073
N  -0.84496 -1.45066 -0.08737
N   2.16835 -0.34898 -0.35025
C  -0.52993  1.67309  0.38109
C  -2.24315 -1.10574 -0.12332
C  -3.01482 -1.02435  1.08711
C   3.11523  0.53175  0.31766
C  -2.90177 -0.87035 -1.37838
C  -0.64379  2.53109 -0.88417
H  -0.22288  2.19856 -1.84140
C   3.61800  1.71032 -0.31671
C   3.56999  0.19939  1.63340
C  -2.38020 -1.17345  2.47240
H  -1.31228 -1.40119  2.31606
C   4.50173  1.03409  2.27806
H   4.84028  0.77823  3.28820
C  -1.13032  3.82830 -0.77394
H  -1.23195  4.43988 -1.68454
C   4.56443  2.50069  0.36660
H   4.95162  3.40099 -0.12361
C   5.00969  2.17646  1.65098
H   5.74167  2.81135  2.16161
C  -0.16223  2.56524  1.55787
H   0.52328  2.22158  2.34041
C  -4.29021 -0.61186 -1.39339
H  -4.78916 -0.46147 -2.35847
C   3.03587 -1.02634  2.37330
H   2.58903 -1.68542  1.60828
C  -4.40225 -0.78579  1.01402
H  -4.98650 -0.76345  1.94191
C   3.17139  2.17119 -1.70595
H   2.34528  1.50936 -2.02095
C   2.26346 -3.36425 -1.10744
H   2.91356 -3.98366 -1.76054
H   2.56496 -3.62551 -0.07522
C  -2.15743 -0.88750 -2.71594
H  -1.08593 -1.02163 -2.48260
C  -2.46161  0.14212  3.28463
H  -1.90880  0.96975  2.80302
H  -2.02353 -0.00178  4.28803
H  -3.51304  0.45371  3.43250
C  -5.05063 -0.58350 -0.21591
H  -6.13609 -0.43459 -0.25712
C   0.22550 -3.75025  1.67304
H   1.09615 -3.14624  1.97458
H   0.55268 -4.80443  1.62182
H  -0.53158 -3.67452  2.47042
C   0.78280 -3.73612 -1.35525
H   0.68052 -4.83989 -1.41319
H   0.43872 -3.36182 -2.33803
C  -1.39918  4.43031  0.50016
H  -1.67224  5.49036  0.54557
C   1.91238 -0.61835  3.35438
H   1.48766 -1.49853  3.86964
H   1.08601 -0.09602  2.83471
H   2.29606  0.07763  4.12114
C  -0.70257  3.83310  1.61512
H  -0.50519  4.45681  2.49931
C  -2.07458 -4.22188 -0.29463
H  -2.85778 -3.95687  0.43398
H  -1.84713 -5.29546 -0.17258
H  -2.49945 -4.07884 -1.30087
C  -3.00365 -2.33725  3.27621
H  -4.06736 -2.14785  3.50670
H  -2.47722 -2.46562  4.23817
H  -2.94931 -3.29192  2.72665
C   2.32590 -1.19818 -3.27763
H   1.22809 -1.12416 -3.37138
H   2.66200 -2.00185 -3.95684
H   2.75579 -0.24893 -3.63500
C   4.73820 -1.60932 -1.31797
H   5.18953 -0.61128 -1.42667
H   5.16822 -2.26989 -2.09090
H   5.03883 -2.00123 -0.33165
C  -2.31878  0.44770 -3.47903
H  -1.70304  0.44497 -4.39566
H  -2.00298  1.30163 -2.85405
H  -3.36670  0.60898 -3.79258
C   4.12769 -1.83462  3.10472
H   4.56454 -1.27387  3.94968
H   4.95126 -2.10835  2.42384
H   3.70165 -2.76523  3.51945
C   4.30973  2.05088 -2.74683
H   3.95898  2.37444 -3.74339
H   4.68892  1.01938 -2.83824
H   5.16427  2.69449 -2.47131
C   2.63166  3.61933 -1.68220
H   3.42661  4.34139 -1.42312
H   1.80696  3.72596 -0.96026
H   2.24909  3.89764 -2.68065
C  -2.59369 -2.06744 -3.61512
H  -3.66945 -2.00755 -3.85929
H  -2.41458 -3.04146 -3.13172
H  -2.03446 -2.05367 -4.56707
H  -1.52748  1.17315  0.60938
98
TS(H-I)-Rb
Rb -2.97620 -2.64602  0.82844
Al  0.33521  0.09595 -0.33082
Si -0.94338  3.06691 -0.77262
Si  2.74718  2.16949  0.61585
N  -1.07946  1.33726 -0.27987
N   2.06968  0.58732  0.09066
C  -0.15889 -1.75840 -0.67955
C  -2.31996  0.89081  0.29587
C  -3.47903  0.61334 -0.51390
C   3.04237 -0.45071 -0.20538
C  -2.43609  0.74831  1.72397
C   0.64277 -2.97846 -0.39338
H   1.67671 -2.88701 -0.04768
C   3.60916 -1.23232  0.85115
C   3.44378 -0.70423 -1.55460
C  -3.49242  0.73513 -2.04232
H  -2.43921  0.80187 -2.36708
C   4.40471 -1.70246 -1.80883
H   4.70550 -1.89742 -2.84472
C   0.06798 -4.23005 -0.51877
H   0.65471 -5.11419 -0.23209
C   4.57642 -2.20843  0.54227
H   5.01104 -2.80201  1.35526
C   4.98188 -2.44679 -0.77543
H   5.73249 -3.21333 -0.99561
C  -1.19103 -2.03610 -1.71757
H  -1.49151 -1.24524 -2.41149
C  -3.66780  0.37350  2.29939
H  -3.74625  0.30954  3.39128
C   2.85568  0.05095 -2.74887
H   2.14743  0.79968 -2.34553
C  -4.68782  0.23383  0.11751
H  -5.57173  0.05315 -0.50484
C   3.17663 -1.07342  2.31123
H   2.42262 -0.26871  2.33882
C   1.97393  3.61925 -0.35728
H   2.64982  4.47556 -0.15391
H   2.07274  3.42445 -1.44197
C  -1.28001  1.07224  2.67128
H  -0.39192  1.26882  2.04511
C  -4.13637 -0.49261 -2.72938
H  -3.70211 -1.43505 -2.36117
H  -3.97293 -0.44608 -3.81995
H  -5.22941 -0.52134 -2.57036
C  -4.79808  0.11419  1.50876
H  -5.75780 -0.14312  1.97175
C  -0.71020  3.19827 -2.66182
H   0.15018  2.59112 -2.99437
H  -0.50736  4.24409 -2.95349
H  -1.59403  2.85470 -3.22197
C   0.52524  4.00261  0.01571
H   0.32229  5.05071 -0.29299
H   0.38838  4.00156  1.11418
C  -1.21454 -4.42540 -1.13229
H  -1.58458 -5.43746 -1.32672
C   2.07011 -0.89412 -3.68818
H   1.59476 -0.32050 -4.50437
H   1.28697 -1.45192 -3.14699
H   2.74287 -1.63605 -4.15401
C  -1.71951 -3.31992 -1.87204
H  -2.49210 -3.49309 -2.63785
C  -2.46658  4.04910 -0.16589
H  -3.38183  3.44547 -0.07761
H  -2.67397  4.88973 -0.85078
H  -2.25582  4.48099  0.82785
C  -4.23663  2.00424 -2.52652
H  -5.28769  1.99198 -2.18578
H  -4.24562  2.04325 -3.63045
H  -3.77820  2.93358 -2.15898
C   2.45731  2.53529  2.46887
H   1.39980  2.42140  2.75902
H   2.75188  3.57713  2.69003
H   3.05720  1.87436  3.11455
C   4.62177  2.20111  0.29528
H   5.14090  1.35742  0.77694
H   5.04523  3.13931  0.69480
H   4.85036  2.15661 -0.78212
C  -0.93547 -0.10129  3.61326
H  -0.06112  0.14868  4.23862
H  -0.68603 -1.00710  3.03214
H  -1.77025 -0.34038  4.29718
C   3.93455  0.82554 -3.53952
H   4.67923  0.13821 -3.97839
H   4.47893  1.53990 -2.89913
H   3.47552  1.39111 -4.36976
C   4.35276 -0.66710  3.22766
H   4.00404 -0.50952  4.26422
H   4.83940  0.26194  2.88580
H   5.12784 -1.45348  3.25689
C   2.50337 -2.35825  2.84914
H   3.21345 -3.20433  2.86916
H   1.64937 -2.65903  2.21923
H   2.14226 -2.20238  3.88171
C  -1.57056  2.35610  3.48299
H  -2.44623  2.22183  4.14274
H  -1.78148  3.21205  2.82095
H  -0.70786  2.61797  4.12088
H  -0.71630 -1.41828  0.46398
98
I-Rb
Rb -0.02912  3.67859 -1.08943
Al -0.03017  0.09448 -0.23652
Si -1.71838 -2.79084 -0.44265
Si  1.86270 -1.90608 -1.91593
N  -1.59255 -1.02509 -0.20604
N   1.63301 -0.80636 -0.51969
C   0.01685  1.48883  1.27736
C  -2.79563 -0.27023  0.01569
C  -3.36965 -0.15889  1.32971
C   2.81873 -0.48040  0.22104
C  -3.44152  0.42423 -1.06706
C   1.14459  1.80766  2.08312
H   2.04392  1.18602  2.02084
C   3.68006  0.59388 -0.18666
C   3.18931 -1.23425  1.38314
C  -2.81691 -0.93620  2.52678
H  -1.87314 -1.40159  2.19582
C   4.37737 -0.92546  2.07316
H   4.64264 -1.51311  2.96034
C   1.16206  2.90184  2.97191
H   2.05813  3.09823  3.57262
C   4.86828  0.85179  0.52487
H   5.52622  1.66385  0.19066
C   5.22813  0.10145  1.64966
H   6.15585  0.31732  2.19042
C  -1.11035  2.34738  1.45260
H  -2.03505  2.14198  0.89543
C  -4.55587  1.24692 -0.80262
H  -5.04138  1.76874 -1.63707
C   2.30611 -2.36073  1.91104
H   1.47907 -2.45953  1.18819
C  -4.49613  0.66153  1.53335
H  -4.92001  0.73841  2.54168
C   3.33145  1.50885 -1.36356
H   2.32539  1.20633 -1.71055
C   0.83047 -3.51250 -1.80230
H   1.23908 -4.15563 -2.61067
H   1.09666 -4.02920 -0.86023
C  -3.02503  0.23367 -2.52926
H  -2.10471 -0.37540 -2.52217
C  -2.49884 -0.04580  3.74819
H  -1.77818  0.74709  3.49633
H  -2.06722 -0.65846  4.55953
H  -3.40807  0.43530  4.15221
C  -5.08260  1.38273  0.48705
H  -5.95481  2.02046  0.66909
C  -1.16380 -3.85169  1.05086
H  -0.17208 -3.56544  1.43383
H  -1.10968 -4.91136  0.74034
H  -1.87950 -3.78645  1.88605
C  -0.70396 -3.40259 -1.94742
H  -1.12975 -4.40644 -2.15853
H  -0.97350 -2.78588 -2.82654
C   0.03847  3.73496  3.09630
H   0.04672  4.58186  3.79187
C   1.69674 -2.00241  3.28551
H   1.01426 -2.79990  3.62976
H   1.12540 -1.06033  3.23754
H   2.48291 -1.88044  4.05266
C  -1.10834  3.44739  2.33453
H  -2.01281  4.05833  2.44956
C  -3.53082 -3.28736 -0.80258
H  -4.26001 -2.65215 -0.27426
H  -3.69665 -4.33181 -0.48540
H  -3.75397 -3.23195 -1.88119
C  -3.79725 -2.05844  2.94569
H  -4.75291 -1.63224  3.30138
H  -3.37359 -2.66038  3.76993
H  -4.03021 -2.73778  2.10934
C   1.37292 -1.04340 -3.55156
H   0.37564 -0.57914 -3.46875
H   1.34673 -1.76751 -4.38519
H   2.08891 -0.24694 -3.81638
C   3.67905 -2.48034 -2.02049
H   4.39879 -1.64705 -2.00663
H   3.83026 -3.05135 -2.95344
H   3.93291 -3.14273 -1.17583
C  -2.71044  1.55824 -3.25743
H  -2.43083  1.36671 -4.30885
H  -1.85738  2.06304 -2.77382
H  -3.57806  2.24288 -3.26366
C   3.04692 -3.71386  1.97986
H   3.88307 -3.68491  2.70156
H   3.46395 -3.99885  0.99904
H   2.35906 -4.51536  2.30323
C   4.31456  1.36927 -2.54731
H   4.03632  2.04562 -3.37687
H   4.32886  0.34131 -2.94205
H   5.34472  1.62380 -2.24010
C   3.27868  2.98960 -0.91243
H   4.27782  3.36171 -0.62600
H   2.63385  3.11666 -0.02322
H   2.93430  3.64506 -1.73954
C  -4.11928 -0.52495 -3.31903
H  -5.04299  0.07691 -3.39489
H  -4.38515 -1.47542 -2.83192
H  -3.77803 -0.74618 -4.34635
H  -0.23180  1.11971 -1.54548
98
TS(I-J)Rb
Rb -0.95329  3.48379 -1.19683
Al  0.03314  0.06551 -0.12927
Si -1.42226 -2.94705 -0.02192
Si  1.97914 -1.94423 -1.76338
N  -1.45128 -1.16115 -0.01855
N   1.72869 -0.74272 -0.46036
C   0.06410  1.52296  1.33078
C  -2.70253 -0.46342  0.02969
C  -3.38262 -0.23046  1.27762
C   2.92347 -0.18674  0.11088
C  -3.29747  0.06074 -1.17371
C   1.22728  1.99362  2.00161
H   2.17629  1.46501  1.87080
C   3.56341  0.95792 -0.47215
C   3.51210 -0.77050  1.28051
C  -2.90315 -0.85666  2.59114
H  -1.88818 -1.24587  2.40243
C   4.68703 -0.21570  1.82386
H   5.12175 -0.66927  2.72283
C   1.22186  3.12773  2.83726
H   2.15049  3.44093  3.32885
C   4.74389  1.46896  0.10173
H   5.22680  2.34097 -0.35709
C   5.31242  0.89424  1.24408
H   6.23018  1.30648  1.67727
C  -1.11882  2.27531  1.59459
H  -2.07505  1.94115  1.16596
C  -4.44812  0.87179 -1.08954
H  -4.89728  1.25667 -2.01436
C   2.87132 -1.96748  1.97996
H   2.02699 -2.27800  1.34113
C  -4.54570  0.56542  1.29992
H  -5.05110  0.73762  2.25734
C   2.98111  1.67321 -1.69387
H   2.04513  1.14884 -1.95595
C   1.14699 -3.62579 -1.39467
H   1.58242 -4.32513 -2.13952
H   1.51122 -3.98408 -0.41278
C  -2.80472 -0.35229 -2.56468
H  -1.84836 -0.88206 -2.41619
C  -2.81805  0.13561  3.77164
H  -2.16255  0.98993  3.54566
H  -2.41352 -0.37810  4.66152
H  -3.81252  0.52869  4.05122
C  -5.06851  1.14397  0.13686
H  -5.97182  1.76296  0.17995
C  -0.73329 -3.69553  1.59648
H   0.22488 -3.23545  1.88753
H  -0.55995 -4.77914  1.46526
H  -1.43578 -3.56825  2.43628
C  -0.39435 -3.68928 -1.45851
H  -0.72275 -4.75046 -1.48402
H  -0.76478 -3.25359 -2.40706
C   0.03966  3.85577  3.04454
H   0.03261  4.73645  3.69671
C   2.30049 -1.57058  3.36093
H   1.79126 -2.42858  3.83549
H   1.57348 -0.74599  3.27334
H   3.10369 -1.23848  4.04359
C  -1.14172  3.41719  2.42253
H  -2.08910  3.93969  2.60941
C  -3.18881 -3.64111 -0.29424
H  -3.98021 -2.92078 -0.03273
H  -3.34014 -4.54862  0.31588
H  -3.33183 -3.92968 -1.34974
C  -3.81621 -2.04028  2.99598
H  -4.84560 -1.68823  3.19094
H  -3.44558 -2.51681  3.92150
H  -3.87191 -2.81214  2.21287
C   1.28755 -1.31794 -3.43357
H   0.26464 -0.92106 -3.32175
H   1.25873 -2.13426 -4.17722
H   1.91442 -0.50831 -3.84432
C   3.83845 -2.30976 -1.97902
H   4.43403 -1.39620 -2.13519
H   3.98349 -2.96865 -2.85323
H   4.25438 -2.82353 -1.09635
C  -2.54643  0.82555 -3.52792
H  -2.26678  0.45160 -4.52858
H  -1.70312  1.43835 -3.16557
H  -3.43971  1.46454 -3.65642
C   3.83660 -3.16489  2.11673
H   4.69823 -2.92343  2.76489
H   4.23565 -3.48002  1.13770
H   3.31778 -4.02960  2.56737
C   3.92444  1.62639 -2.91618
H   3.47024  2.13640 -3.78572
H   4.14792  0.58883 -3.21310
H   4.88636  2.12579 -2.70204
C   2.62324  3.14225 -1.36222
H   3.52509  3.74496 -1.15322
H   1.98792  3.19913 -0.45974
H   2.11261  3.62351 -2.22166
C  -3.81402 -1.33070 -3.21498
H  -4.77711 -0.82856 -3.41907
H  -4.02167 -2.19005 -2.55891
H  -3.42371 -1.71450 -4.17465
H  -0.33104  1.00448 -1.46188
98
J-Rb
Si  1.19099 -1.83896  2.19762
Al -0.16062  0.04850 -0.19092
Si -2.25394 -2.45541  0.32951
N  -1.87146 -0.72960  0.07246
N   1.31297 -0.83239  0.72273
C  -2.99593  0.12857 -0.22072
C   2.58222 -0.63676  0.10677
C  -0.39042  2.94835 -0.93936
H  -0.59853  2.52370 -1.93451
C  -0.17905  2.06288  0.15205
C  -3.65836  0.84419  0.83197
C   3.51945  0.35505  0.58140
C  -3.48987  0.26884 -1.56013
C  -4.62617  1.06580 -1.80370
H  -5.00151  1.15725 -2.83054
C  -3.16775  0.79857  2.28181
H  -2.14805  0.37367  2.25141
C   2.96427 -1.40826 -1.05375
C   4.74763  0.54610 -0.09224
H   5.45643  1.28509  0.30082
C   3.24408  1.22827  1.80869
H   2.19534  1.04605  2.09593
C  -2.83498 -0.43173 -2.75500
H  -1.95518 -0.97595 -2.37157
C   0.61060 -0.80905  3.69837
H   1.36387 -0.06305  4.00268
H   0.41854 -1.46578  4.56579
H  -0.32785 -0.27260  3.47593
C  -5.29031  1.73199 -0.76960
H  -6.17902  2.33810 -0.97718
C  -4.79563  1.61947  0.53424
H  -5.30483  2.14972  1.34724
C   2.88353 -2.64532  2.59056
H   2.95060 -3.64350  2.12423
H   2.99239 -2.78660  3.68012
H   3.74434 -2.05800  2.23522
C  -0.39737  4.35046 -0.80379
H  -0.59123  4.99029 -1.67404
C  -1.61061 -3.61496 -1.05228
H  -2.10962 -3.40578 -2.01276
H  -1.83072 -4.66390 -0.78181
H  -0.52430 -3.53676 -1.21526
C   0.00869  2.69044  1.41002
H   0.15588  2.06895  2.30263
C   4.15266  0.85215  3.00308
H   5.21889  1.00330  2.75502
H   4.02517 -0.19911  3.30311
H   3.92070  1.48612  3.87726
C   1.78914 -2.45307 -3.08249
H   2.70449 -2.53810 -3.69684
H   1.28293 -1.50247 -3.32155
H   1.11612 -3.27297 -3.38763
C  -0.18993  4.92668  0.46016
H  -0.19699  6.01562  0.58156
C   0.00079 -3.33022  2.03566
H   0.33585 -3.93547  1.17072
H   0.25359 -3.94502  2.92661
C   5.09134 -0.18989 -1.23409
H   6.05635 -0.03563 -1.73008
C   4.19257 -1.16156 -1.69971
H   4.46398 -1.77130 -2.57008
C  -3.09621  2.20151  2.92529
H  -2.53688  2.91029  2.29570
H  -2.59788  2.14400  3.90987
H  -4.10363  2.62058  3.09973
C  -1.52643 -3.10026  1.97951
H  -1.84835 -2.42060  2.79094
H  -2.05186 -4.05863  2.17319
C   2.09162 -2.54784 -1.57252
H   1.13597 -2.46957 -1.02906
C  -4.03577 -0.12066  3.17288
H  -5.08821  0.21626  3.17409
H  -3.67608 -0.10177  4.21778
H  -4.01863 -1.16704  2.83086
C   3.40056  2.73635  1.50685
H   3.15657  3.33279  2.40237
H   2.71187  3.07313  0.71315
H   4.43557  2.99306  1.21634
C  -2.33094  0.57794 -3.81084
H  -1.83094  0.05065 -4.64390
H  -1.60821  1.28382 -3.36852
H  -3.16001  1.16921 -4.23918
C   0.00591  4.08847  1.57058
H   0.15255  4.52624  2.56516
C  -4.14105 -2.73671  0.37323
H  -4.63954 -2.22719  1.21190
H  -4.33972 -3.81931  0.46517
H  -4.62211 -2.38144 -0.55238
C  -3.78582 -1.45061 -3.42491
H  -4.68073 -0.95232 -3.83902
H  -4.13478 -2.21527 -2.71159
H  -3.27875 -1.96959 -4.25866
C   2.72618 -3.91798 -1.23601
H   3.68747 -4.05269 -1.76434
H   2.05583 -4.74069 -1.54154
H   2.92292 -4.01832 -0.15622
H   0.32448  0.02465 -1.78427
Rb  2.37331  1.71636 -2.15151
110
K-Rb 
Al -0.88249 -0.09577  0.04773
Si -2.52975 -3.06822 -0.43263
Si -3.84352  0.03710  1.65379
N  -1.08477 -2.04460 -0.19054
N  -2.55532  0.69424  0.60981
C   1.66128  2.96919 -2.73395
C   0.20985 -2.62357 -0.33338
C   0.87332 -2.68435 -1.60966
C  -2.57812  2.09632  0.29430
C   0.93238 -3.07775  0.82397
C   1.60060  3.56470 -1.46030
H   0.63264  3.84674 -1.03371
C  -1.96155  3.07224  1.14582
C  -3.18005  2.54180 -0.92853
C   0.15907 -2.29854 -2.90670
H  -0.84136 -1.93626 -2.61846
C  -3.14727  3.90659 -1.27075
H  -3.60700  4.23271 -2.21137
C   2.78702  3.79054 -0.73854
H   2.74145  4.26529  0.24723
C  -1.96139  4.42922  0.76252
H  -1.49553  5.16870  1.42590
C  -2.54488  4.85606 -0.43603
H  -2.53568  5.91594 -0.71357
C   2.90147  2.59403 -3.28091
H   2.94589  2.14229 -4.27777
C   2.26218 -3.52583  0.69430
H   2.79335 -3.88045  1.58670
C  -3.82819  1.54893 -1.89294
H  -3.92880  0.59923 -1.33900
C   2.20655 -3.14103 -1.68773
H   2.69336 -3.19544 -2.67006
C  -1.30258  2.69495  2.47369
H  -1.34591  1.59486  2.55002
C  -4.66718 -1.53801  0.94256
H  -5.57489 -1.67327  1.56773
H  -5.04690 -1.31522 -0.07287
C   0.28214 -3.07958  2.20767
H  -0.78334 -2.84033  2.04587
C   0.86089 -1.14702 -3.65946
H   0.85884 -0.22319 -3.05297
H   0.33237 -0.92139 -4.60254
H   1.90566 -1.40106 -3.92041
C   2.91133 -3.55646 -0.54882
H   3.93759 -3.93193 -0.63409
C  -3.41632 -2.71148 -2.09055
H  -3.57353 -1.62964 -2.23709
H  -4.40708 -3.20057 -2.10564
H  -2.84518 -3.08996 -2.95459
C  -3.83952 -2.84422  0.94219
H  -4.51570 -3.71505  0.80800
H  -3.35753 -3.00336  1.92584
C   4.02901  3.40966 -1.28069
H   4.95168  3.59244 -0.71959
C  -2.90320  1.28188 -3.10199
H  -3.34686  0.53770 -3.78827
H  -1.92138  0.90041 -2.76503
H  -2.72505  2.20994 -3.67553
C   4.08674  2.80757 -2.55172
H   5.05456  2.52859 -2.98310
C  -2.03731 -4.91468 -0.41780
H  -1.21719 -5.13122 -1.12236
H  -2.90216 -5.54010 -0.70127
H  -1.70635 -5.23493  0.58480
C  -0.01433 -3.52202 -3.83581
H   0.96170 -3.91565 -4.17300
H  -0.59298 -3.24859 -4.73610
H  -0.54431 -4.34360 -3.32579
C  -3.17592 -0.44423  3.38221
H  -2.28150 -1.08535  3.29708
H  -3.93736 -1.00386  3.95487
H  -2.89563  0.44339  3.97312
C  -5.23601  1.32322  1.87366
H  -4.84907  2.29729  2.21459
H  -5.97017  0.96651  2.61739
H  -5.77239  1.49616  0.92520
C   0.86869 -1.97012  3.10895
H   0.37216 -1.95715  4.09556
H   0.73353 -0.97641  2.64226
H   1.95044 -2.12907  3.27991
C  -5.23285  1.98321 -2.36102
H  -5.20001  2.89927 -2.97786
H  -5.89970  2.18286 -1.50502
H  -5.69483  1.19181 -2.97759
C  -2.05880  3.29573  3.68061
H  -1.59440  2.97964  4.63239
H  -3.11508  2.97906  3.69559
H  -2.04486  4.40031  3.65312
C   0.18745  3.09977  2.51920
H   0.31583  4.19558  2.45115
H   0.73612  2.63483  1.68155
H   0.65113  2.76951  3.46696
C   0.37250 -4.45414  2.90462
H   1.41524 -4.72591  3.15006
H  -0.03952 -5.25698  2.27043
H  -0.19342 -4.44156  3.85264
H   0.73779  2.79782 -3.29533
Rb  2.61753  0.20947 -0.48988
C   6.89745  0.56373  0.81761
C   6.24872 -0.68177  0.75302
C   6.46347  1.53557  1.73608
H   7.74907  0.77209  0.16125
C   5.16644 -0.95648  1.60928
H   6.59720 -1.44537  0.04904
C   5.38115  1.26337  2.59084
H   6.97708  2.50108  1.79459
C   4.73196  0.01760  2.52784
H   4.66274 -1.92837  1.56401
H   5.05051  2.01624  3.31399
H   3.89779 -0.20182  3.20302
110
TS(K-L)-Rb 
Al -1.31740 -0.03479 -0.62679
Si -1.87904 -3.10841  0.49161
Si -3.49087  0.14080  1.92987
N  -0.70791 -1.79337  0.10777
N  -2.86312  0.60922  0.31672
C   0.97110  0.92616 -0.68109
C   0.64447 -2.22500 -0.03105
C   1.15466 -2.70769 -1.29490
C  -3.59939  1.65909 -0.35866
C   1.55141 -2.21129  1.09779
C   1.20082  1.59429  0.59539
H   0.79777  1.14680  1.50938
C  -3.28479  3.04094 -0.14905
C  -4.67294  1.33603 -1.25203
C   0.26076 -2.83486 -2.53124
H  -0.77728 -2.68684 -2.18829
C  -5.39570  2.36544 -1.88404
H  -6.21077  2.09997 -2.56769
C   1.84290  2.83275  0.67287
H   1.94175  3.31670  1.65294
C  -4.05075  4.03415 -0.79263
H  -3.80776  5.08823 -0.61333
C  -5.10329  3.71317 -1.65397
H  -5.68353  4.50239 -2.14457
C   1.55441  1.59269 -1.83929
H   1.43533  1.13626 -2.82776
C   2.88450 -2.63830  0.93335
H   3.54204 -2.66997  1.81214
C  -5.04956 -0.10916 -1.56874
H  -4.50312 -0.73633 -0.84445
C   2.50703 -3.08613 -1.40894
H   2.87432 -3.44748 -2.37723
C  -2.13433  3.50270  0.74632
H  -1.58957  2.59953  1.07320
C  -3.94725 -1.71687  2.07796
H  -4.54258 -1.77248  3.01368
H  -4.66452 -1.95253  1.26825
C   1.09742 -1.77491  2.49407
H   0.13139 -1.25790  2.35466
C   0.54437 -1.72971 -3.57352
H   0.28767 -0.73699 -3.16371
H  -0.06920 -1.88406 -4.47907
H   1.60720 -1.72656 -3.88127
C   3.38124 -3.06392 -0.31149
H   4.41265 -3.42376 -0.41052
C  -3.16841 -3.38538 -0.88991
H  -3.61198 -2.44857 -1.25780
H  -3.98967 -4.02117 -0.51218
H  -2.71517 -3.90432 -1.75145
C  -2.81968 -2.77323  2.12312
H  -3.23929 -3.75648  2.42310
H  -2.08342 -2.51773  2.90838
C   2.37684  3.46553 -0.47561
H   2.84969  4.44947 -0.40910
C  -4.57323 -0.49626 -2.98763
H  -4.82036 -1.54839 -3.21941
H  -3.47953 -0.36707 -3.08231
H  -5.05251  0.14214 -3.75140
C   2.19703  2.82334 -1.73222
H   2.57705  3.30394 -2.64291
C  -0.98435 -4.79116  0.64657
H  -0.53708 -5.08486 -0.31769
H  -1.72875 -5.56187  0.91517
H  -0.18170 -4.81714  1.39908
C   0.35572 -4.23031 -3.18899
H   1.34840 -4.41015 -3.63985
H  -0.38900 -4.31901 -3.99906
H   0.16852 -5.04011 -2.46382
C  -2.23111  0.54516  3.30972
H  -1.24908  0.08421  3.11064
H  -2.58494  0.17044  4.28696
H  -2.07891  1.63368  3.39779
C  -5.11095  1.07348  2.31081
H  -5.00475  2.16346  2.19417
H  -5.42565  0.86565  3.34894
H  -5.92415  0.75092  1.63924
C   2.08309 -0.80481  3.18582
H   1.64966 -0.43088  4.12982
H   2.31198  0.07189  2.55569
H   3.03408 -1.30501  3.44658
C  -6.55614 -0.39983 -1.39922
H  -7.16921  0.15552 -2.13124
H  -6.91185 -0.12449 -0.39169
H  -6.75960 -1.47482 -1.55171
C  -2.64188  4.24229  2.00604
H  -1.79524  4.54565  2.64861
H  -3.31859  3.61392  2.60901
H  -3.19666  5.15811  1.73301
C  -1.14439  4.39758 -0.03045
H  -1.63129  5.32243 -0.38861
H  -0.72964  3.87032 -0.90440
H  -0.29949  4.69460  0.61391
C   0.86050 -2.98175  3.43344
H   1.78898 -3.56749  3.56107
H   0.08532 -3.65962  3.04698
H   0.53910 -2.63659  4.43224
H   1.05107 -0.16890 -0.66755
Rb  3.96696  0.25783 -0.27497
C   6.60123  2.26778 -1.24117
C   7.28885  1.04052 -1.21988
C   6.16070  2.85253 -0.03716
H   6.41793  2.77625 -2.19351
C   7.54048  0.39339  0.00585
H   7.64639  0.59760 -2.15578
C   6.41601  2.20641  1.18888
H   5.61967  3.80302 -0.05481
C   7.10346  0.97888  1.21028
H   8.09209 -0.55244  0.02404
H   6.08941  2.66712  2.12716
H   7.31592  0.48771  2.16600
110
L-Rb 
Al -1.13351  0.06586 -0.00002
Si -1.66051  3.30988  0.21214
Si -4.09802  0.53714 -1.27170
N  -0.60592  1.86267 -0.02751
N  -2.90900 -0.36816 -0.26613
C   0.42622 -1.13444  0.18396
C   0.80522  2.12723 -0.14709
C   1.62799  2.28127  1.02151
C  -3.36700 -1.60226  0.35415
C   1.41071  2.26987 -1.44184
C   0.80181 -1.74213 -1.17547
H   0.23042 -1.50861 -2.08310
C  -3.37501 -2.84146 -0.35883
C  -3.84090 -1.57177  1.70435
C   1.08634  2.06415  2.43730
H   0.01096  1.83802  2.34084
C  -4.30961 -2.75554  2.30371
H  -4.66494 -2.72659  3.33972
C   1.74202 -2.76724 -1.22237
H   2.01488 -3.19125 -2.20204
C  -3.87233 -3.99392  0.28304
H  -3.88140 -4.94130 -0.26761
C  -4.33862 -3.96405  1.60003
H  -4.71535 -4.87545  2.07660
C   0.51060 -2.20961  1.25899
H  -0.19856 -2.23282  2.09404
C   2.77898  2.61003 -1.53118
H   3.22564  2.74723 -2.52338
C  -3.81037 -0.28446  2.52680
H  -3.73247  0.54764  1.80508
C   2.98395  2.63879  0.87609
H   3.59240  2.79094  1.77577
C  -2.85478 -2.98946 -1.79020
H  -2.39549 -2.02611 -2.07398
C  -4.28386  2.37666 -0.77338
H  -5.16994  2.70800 -1.35479
H  -4.60353  2.42510  0.28504
C   0.62942  2.07625 -2.74423
H  -0.37724  1.71864 -2.46223
C   1.75696  0.85382  3.13173
H   1.56203 -0.09628  2.60184
H   1.36856  0.74073  4.15931
H   2.85094  0.99789  3.21236
C   3.56676  2.81322 -0.39034
H   4.61337  3.12523 -0.48472
C  -2.40846  3.38084  1.96611
H  -2.94000  2.45422  2.23558
H  -3.13549  4.21101  2.02353
H  -1.63468  3.56170  2.72993
C  -3.10721  3.34649 -1.03323
H  -3.47285  4.39393 -0.99768
H  -2.70373  3.21487 -2.05508
C   2.28248 -3.35648 -0.03618
H   2.93330 -4.23362 -0.12035
C  -2.55003 -0.24784  3.42212
H  -2.48909  0.69471  3.99525
H  -1.62254 -0.34416  2.82506
H  -2.55544 -1.08771  4.13914
C   1.48826 -3.17719  1.15509
H   1.59371 -3.91254  1.96653
C  -0.63926  4.90160 -0.01525
H   0.22837  4.93212  0.66372
H  -1.27935  5.77184  0.21324
H  -0.25744  5.02280 -1.04131
C   1.23035  3.32859  3.31478
H   2.29130  3.58611  3.48401
H   0.76980  3.16472  4.30484
H   0.74658  4.20601  2.85398
C  -3.58136  0.51459 -3.10872
H  -2.55422  0.89799 -3.24045
H  -4.25260  1.15351 -3.70987
H  -3.61353 -0.50322 -3.52908
C  -5.82369 -0.23137 -1.05001
H  -5.83100 -1.31714 -1.23148
H  -6.53508  0.24138 -1.74944
H  -6.19587 -0.06627 -0.02481
C   1.28043  1.00838 -3.65340
H   0.64858  0.81932 -4.53911
H   1.41073  0.05584 -3.11098
H   2.26771  1.34038 -4.02406
C  -5.08139 -0.05317  3.36992
H  -5.18330 -0.79489  4.18159
H  -5.99234 -0.10828  2.75028
H  -5.04914  0.94340  3.84462
C  -3.99605 -3.29263 -2.78960
H  -3.59885 -3.37774 -3.81715
H  -4.77342 -2.51033 -2.78896
H  -4.48987 -4.25006 -2.54486
C  -1.76236 -4.07831 -1.89039
H  -2.17200 -5.08071 -1.67102
H  -0.93140 -3.87486 -1.19703
H  -1.35088 -4.10912 -2.91523
C   0.45530  3.39916 -3.52605
H   1.43396  3.82962 -3.80442
H  -0.08801  4.15646 -2.93823
H  -0.11011  3.22463 -4.45835
H   1.14195 -0.29479  0.45505
Rb  3.64403 -0.56768 -0.23936
C   6.24647 -1.89296  1.64944
C   6.84713 -0.64631  1.39783
C   6.09294 -2.82683  0.60585
H   5.89788 -2.14022  2.65770
C   7.30016 -0.32954  0.10274
H   6.97438  0.07411  2.21318
C   6.56523 -2.51690 -0.68455
H   5.61328 -3.79053  0.79818
C   7.16605 -1.27124 -0.93638
H   7.78008  0.63581 -0.08992
H   6.46338 -3.24952 -1.49206
H   7.54066 -1.03673 -1.93873
110
TS(L-M)-Rb 
Al -1.07083 -0.00103 -0.21197
Si -3.53750 -1.82420  1.02001
Si -2.47366  1.80609  2.14314
N  -1.87956 -1.58303  0.35442
N  -1.67460  1.59666  0.54071
C   0.56083  0.01537 -1.32828
C  -1.13909 -2.79720  0.07541
C  -1.31854 -3.50876 -1.15409
C  -1.47671  2.81905 -0.21054
C  -0.21468 -3.30068  1.04505
C   0.92004  1.22091 -2.13985
H   0.30340  2.12162 -2.06895
C  -0.39685  3.70901  0.09170
C  -2.38541  3.16550 -1.26041
C  -2.29154 -3.04587 -2.24164
H  -2.75765 -2.11261 -1.88256
C  -2.20613  4.37185 -1.96381
H  -2.90083  4.62639 -2.77197
C   2.02112  1.23914 -2.98816
H   2.23857  2.17196 -3.52919
C  -0.27612  4.91569 -0.62503
H   0.54861  5.59724 -0.38404
C  -1.16921  5.25598 -1.64652
H  -1.05361  6.19665 -2.19542
C   1.18874 -1.21364 -1.90839
H   0.81496 -2.19757 -1.61478
C   0.53467 -4.45634  0.75022
H   1.24942 -4.83282  1.49190
C  -3.52013  2.22624 -1.66466
H  -3.65779  1.52323 -0.82377
C  -0.55792 -4.67116 -1.39005
H  -0.69216 -5.20837 -2.33608
C   0.68036  3.37178  1.12608
H   0.45108  2.36323  1.51277
C  -4.04026  0.73798  2.38395
H  -4.51710  1.18264  3.28289
H  -4.74285  0.94597  1.55453
C  -0.01909 -2.62474  2.40454
H  -0.80992 -1.85976  2.49592
C  -1.57333 -2.72455 -3.57255
H  -0.76860 -1.98363 -3.43088
H  -2.29504 -2.32770 -4.30851
H  -1.11919 -3.63143 -4.01148
C   0.37218 -5.14415 -0.45779
H   0.95819 -6.04574 -0.66688
C  -4.90416 -1.37289 -0.23599
H  -4.74623 -0.37548 -0.67959
H  -5.88702 -1.36037  0.26877
H  -4.95964 -2.10191 -1.06023
C  -3.86133 -0.78160  2.58516
H  -4.78812 -1.21677  3.01434
H  -3.07066 -0.99149  3.33047
C   2.81493  0.08245 -3.25561
H   3.57569  0.09365 -4.04230
C  -3.12077  1.39958 -2.91030
H  -3.90165  0.66076 -3.16437
H  -2.16838  0.85783 -2.75864
H  -2.97495  2.05773 -3.78527
C   2.27107 -1.15181 -2.77596
H   2.68957 -2.10013 -3.14509
C  -3.75682 -3.64609  1.52711
H  -3.50615 -4.34627  0.71507
H  -4.80876 -3.81687  1.81618
H  -3.12389 -3.90136  2.39327
C  -3.41535 -4.08112 -2.47994
H  -3.00502 -5.03527 -2.85629
H  -4.13031 -3.70876 -3.23530
H  -3.97796 -4.30392 -1.55756
C  -1.28574  1.36434  3.57315
H  -0.81759  0.37828  3.40986
H  -1.83457  1.31931  4.53070
H  -0.47699  2.10486  3.68178
C  -3.08901  3.60049  2.31767
H  -2.31033  4.35444  2.12879
H  -3.48084  3.75381  3.33860
H  -3.91152  3.79511  1.60853
C   1.34169 -1.89421  2.49379
H   1.47678 -1.43583  3.49070
H   1.40200 -1.08639  1.73680
H   2.17812 -2.59808  2.32592
C  -4.86589  2.94469 -1.89409
H  -4.83548  3.61244 -2.77319
H  -5.15414  3.55342 -1.02030
H  -5.66647  2.20641 -2.07647
C   0.71266  4.36218  2.31122
H   1.50269  4.08308  3.03238
H  -0.24539  4.38933  2.85482
H   0.92791  5.38905  1.96535
C   2.07685  3.30841  0.46142
H   2.41607  4.30932  0.13872
H   2.04452  2.66934 -0.44088
H   2.82761  2.93185  1.18374
C  -0.17349 -3.61259  3.58229
H   0.63115 -4.36925  3.59211
H  -1.13391 -4.15255  3.53491
H  -0.13026 -3.07426  4.54563
H   0.99803  0.15823 -0.10139
Rb  3.62582  0.20460 -0.36196
C   7.10584 -0.47744 -0.66810
C   6.70978 -1.50370  0.20979
C   7.14298  0.85617 -0.22006
H   7.39686 -0.71786 -1.69582
C   6.34444 -1.19539  1.53321
H   6.69437 -2.54294 -0.13497
C   6.78054  1.16424  1.10401
H   7.46474  1.65244 -0.89948
C   6.37775  0.13879  1.98006
H   6.04713 -1.99521  2.21959
H   6.82256  2.20034  1.45622
H   6.10800  0.37654  3.01455
110
M-Rb 
Al  0.56980 -0.05383 -0.17348
Si  3.06666 -2.09838 -1.08269
Si  2.33234  1.61061 -2.29986
N   1.45373 -1.74945 -0.40367
N   1.59721  1.48331 -0.67206
C  -0.37927  0.12631  1.64165
C   0.63200 -2.84758  0.02509
C   0.77753 -3.41453  1.33875
C   1.63644  2.67392  0.12872
C  -0.38644 -3.38807 -0.83649
C  -0.29923  1.23998  2.52223
H   0.41044  2.04618  2.30842
C   0.62223  3.68356  0.01178
C   2.70404  2.89968  1.05912
C   1.89804 -2.98520  2.28878
H   2.38985 -2.11245  1.82706
C   2.74517  4.09116  1.80853
H   3.56927  4.24392  2.51599
C  -1.10042  1.35873  3.67586
H  -0.99248  2.23728  4.32319
C   0.71693  4.86740  0.76945
H  -0.05643  5.63767  0.65650
C   1.76949  5.08378  1.66552
H   1.82567  6.01056  2.24667
C  -1.32164 -0.87578  2.02160
H  -1.41485 -1.78634  1.41291
C  -1.25862 -4.38277 -0.34817
H  -2.03056 -4.78663 -1.01574
C   3.79698  1.85806  1.27766
H   3.59394  1.05206  0.55282
C  -0.10803 -4.42186  1.76786
H   0.01362 -4.84037  2.77405
C  -0.59835  3.50293 -0.89412
H  -0.53032  2.48237 -1.31521
C   3.75981  0.37097 -2.59591
H   4.22667  0.71434 -3.54368
H   4.52975  0.53683 -1.81808
C  -0.50890 -2.99257 -2.31172
H   0.21999 -2.18214 -2.48537
C   1.39510 -2.55792  3.68522
H   0.67248 -1.73023  3.62063
H   2.24536 -2.22593  4.30724
H   0.90863 -3.39477  4.21873
C  -1.13898 -4.89614  0.94855
H  -1.82164 -5.67550  1.30544
C   4.54042 -1.73919  0.08566
H   4.49820 -0.73385  0.53229
H   5.48235 -1.81128 -0.48870
H   4.59565 -2.47125  0.90743
C   3.40837 -1.13017 -2.70003
H   4.25807 -1.67948 -3.15818
H   2.55814 -1.28867 -3.39145
C  -2.02745  0.35621  4.00363
H  -2.64448  0.44110  4.90556
C   3.72268  1.25164  2.69735
H   4.48051  0.45774  2.82303
H   2.73065  0.81187  2.89400
H   3.91006  2.01860  3.47077
C  -2.13162 -0.77180  3.17046
H  -2.81874 -1.58697  3.43110
C   3.20729 -3.94892 -1.54693
H   2.66808 -4.60490 -0.84439
H   4.26983 -4.24905 -1.54525
H   2.81231 -4.13992 -2.55859
C   2.94468 -4.11576  2.43768
H   2.49620 -5.00619  2.91465
H   3.78817 -3.78728  3.07161
H   3.35113 -4.43321  1.46321
C   1.02900  1.29315 -3.66361
H   0.46618  0.36641 -3.46036
H   1.51005  1.19464 -4.65299
H   0.29935  2.11874 -3.72102
C   3.10533  3.33702 -2.55133
H   2.40734  4.16020 -2.33246
H   3.44262  3.43970 -3.59779
H   3.98436  3.47468 -1.89941
C  -1.90742 -2.45906 -2.69070
H  -1.95163 -2.21494 -3.76744
H  -2.12160 -1.53450 -2.12984
H  -2.69963 -3.20216 -2.48472
C   5.21045  2.41233  0.99580
H   5.48107  3.21752  1.70248
H   5.28883  2.82519 -0.02431
H   5.96692  1.61402  1.09915
C  -0.63222  4.50945 -2.06575
H  -1.52637  4.35284 -2.69758
H   0.25587  4.41098 -2.70972
H  -0.66299  5.54995 -1.69564
C  -1.90978  3.61639 -0.07893
H  -2.05720  4.63911  0.31042
H  -1.89455  2.94649  0.80015
H  -2.79233  3.39816 -0.71484
C  -0.15933 -4.18611 -3.23355
H  -0.90614 -4.99498 -3.13640
H   0.82388 -4.61551 -2.98739
H  -0.14418 -3.87078 -4.29243
H  -0.75554 -0.08372 -1.19099
Rb -3.12423  0.43274 -0.12251
C  -6.49341  0.02565  0.91575
C  -6.38483 -0.94949 -0.09353
C  -6.48440  1.39200  0.57814
H  -6.59932 -0.27893  1.96215
C  -6.26755 -0.55825 -1.44059
H  -6.40680 -2.01274  0.16763
C  -6.36739  1.78332 -0.76890
H  -6.58480  2.15017  1.36195
C  -6.25856  0.80821 -1.77818
H  -6.19804 -1.31706 -2.22688
H  -6.37854  2.84605 -1.03300
H  -6.18454  1.11206 -2.82776
110
N-Rb 
Si  1.25298  3.32205  0.40981
Al  0.65711  0.07514 -0.02255
Si  3.48049  0.74208 -1.61058
N   2.46293 -0.24583 -0.52562
N   0.15130  1.94818  0.09775
C   2.97352 -1.55931 -0.21026
C  -1.23757  2.20010 -0.09716
C  -0.49524 -2.22477  1.52356
H  -0.65157 -2.63539  0.51336
C   0.14617 -0.96468  1.65818
C   3.74970 -1.77286  0.97781
C  -2.14700  2.36844  1.01195
C   2.74037 -2.67329 -1.08355
C   3.30617 -3.92773 -0.78060
H   3.12981 -4.76927 -1.46213
C   4.00228 -0.65769  1.99629
H   3.27967  0.14509  1.76291
C  -1.79524  2.26561 -1.42779
C  -3.52168  2.59101  0.77075
H  -4.18997  2.74564  1.62675
C  -1.68629  2.31673  2.47132
H  -0.62792  2.00839  2.45745
C   1.89955 -2.55462 -2.35862
H   1.52892 -1.51670 -2.40882
C   2.04888  3.20060  2.14233
H   1.30300  3.32054  2.94606
H   2.81357  3.98731  2.27251
H   2.54849  2.22714  2.28586
C   4.09304 -4.12152  0.35844
H   4.53431 -5.10145  0.57143
C   4.29987 -3.04489  1.22769
H   4.90503 -3.19424  2.12929
C   0.30584  4.97896  0.26449
H   0.27455  5.31729 -0.78555
H   0.82840  5.75974  0.84452
H  -0.73370  4.92619  0.62295
C  -0.89956 -3.00406  2.62509
H  -1.36589 -3.98509  2.46834
C   2.73116  1.02775 -3.35018
H   2.63288  0.07912 -3.90319
H   3.40046  1.68736 -3.93231
H   1.73880  1.50422 -3.32383
C   0.37038 -0.54085  2.99309
H   0.88022  0.41417  3.17444
C  -1.78703  3.69623  3.16383
H  -2.83173  4.05593  3.18780
H  -1.18255  4.46009  2.65084
H  -1.43405  3.62897  4.20827
C  -1.36466  1.09147 -3.66594
H  -2.36880  1.30269 -4.07833
H  -1.37442  0.09840 -3.18561
H  -0.66598  1.04095 -4.51914
C  -0.67137 -2.53557  3.92906
H  -0.97701 -3.13309  4.79530
C   2.67342  3.49269 -0.86354
H   2.21584  3.56501 -1.86949
H   3.07221  4.50994 -0.65950
C  -4.05063  2.63645 -0.52581
H  -5.11694  2.82981 -0.68891
C  -3.17748  2.47055 -1.61103
H  -3.57165  2.53386 -2.63277
C   3.76778 -1.12181  3.45121
H   2.78910 -1.61151  3.56960
H   3.80801 -0.25686  4.13774
H   4.54793 -1.83067  3.78270
C   3.83351  2.47134 -0.86623
H   4.23201  2.33324  0.15660
H   4.68041  2.87527 -1.45939
C  -0.90926  2.17652 -2.66734
H   0.09403  1.90259 -2.30262
C   5.42417 -0.05988  1.88135
H   6.19058 -0.84260  2.02701
H   5.58404  0.71447  2.65365
H   5.60052  0.40453  0.89886
C  -2.47440  1.27328  3.29642
H  -2.09883  1.24128  4.33326
H  -2.35508  0.25354  2.89213
H  -3.55157  1.51704  3.34516
C   0.66605 -3.48495 -2.32208
H   0.05491 -3.35387 -3.23413
H   0.03169 -3.26235 -1.44800
H   0.95916 -4.54872 -2.26523
C  -0.02692 -1.30005  4.10900
H   0.17155 -0.93078  5.12229
C   5.15940 -0.10750 -1.93317
H   5.77040 -0.22718 -1.02552
H   5.73513  0.49904 -2.65472
H   5.02472 -1.11188 -2.36634
C   2.72809 -2.83980 -3.63250
H   3.11206 -3.87579 -3.63874
H   3.59665 -2.16584 -3.71499
H   2.10937 -2.70944 -4.53910
C  -0.80686  3.54830 -3.37415
H  -1.78797  3.86975 -3.76858
H  -0.10398  3.49463 -4.22431
H  -0.45218  4.33219 -2.68532
H  -0.43682 -0.54041 -1.11451
Rb -2.93927 -0.63391 -0.08118
C  -5.00379 -2.81048 -2.01673
C  -5.92412 -1.79840 -1.68588
C  -4.52781 -3.68232 -1.01948
H  -4.66948 -2.92978 -3.05264
C  -6.36756 -1.65717 -0.35760
H  -6.30723 -1.13095 -2.46492
C  -4.97144 -3.54108  0.30876
H  -3.82285 -4.47866 -1.27969
C  -5.89055 -2.52794  0.63988
H  -7.09645 -0.88036 -0.10358
H  -4.61116 -4.22733  1.08200
H  -6.24746 -2.42849  1.67049
172
A-Cs
Cs  0.00077 -2.43570 -0.00069
Cs  0.00031  2.43723 -0.00285
Al  3.21972  0.00044 -0.00057
Si -6.01356 -1.33686  1.44751
Si  6.01324  1.33541  1.44840
Al -3.21974 -0.00040  0.00021
Si  6.01472 -1.33546 -1.44572
Si -6.01480  1.33563 -1.44519
N   4.35632 -1.39840 -0.76757
N   4.35561  1.39873  0.76835
N  -4.35567 -1.39926  0.76802
N  -4.35636  1.39834 -0.76705
C   3.62332 -2.60959 -0.96722
C   3.62258  2.60999  0.96745
C   2.88733  2.86044  2.17837
C   2.88910 -2.86002 -2.17877
C   2.14926 -4.05394 -2.31542
H   1.60844 -4.23946 -3.25185
C   3.57299 -3.60200  0.07239
C   3.57336  3.60249 -0.07211
C  -3.62250 -2.61059  0.96623
C  -3.62368  2.60982 -0.96606
C   2.14750  4.05442  2.31444
H   1.60587  4.23996  3.25040
C   2.88467 -1.86692 -3.34245
H   3.52555 -1.02269 -3.03931
C  -3.57354  3.60172  0.07405
C   2.80835 -4.77275 -0.10681
H   2.78727 -5.52385  0.69205
C   2.09945 -5.01275 -1.29334
H   1.53198 -5.94076 -1.42610
C  -2.88974  2.86115 -2.17760
C  -2.88768 -2.86201  2.17721
C   4.34145 -3.41157  1.38036
H   5.00797 -2.54631  1.21965
C   2.80871  4.77331  0.10650
H   2.78855  5.52453 -0.69226
C  -2.80781 -4.77294  0.10356
H  -2.78706 -5.52334 -0.69597
C  -2.09834 -5.01393  1.28954
H  -1.53075 -5.94202  1.42121
C   2.88159  1.86713  3.34185
H   3.52282  1.02297  3.03931
C  -4.34174  3.41041  1.38204
H  -5.00784  2.54486  1.22109
C   4.34311  3.41216 -1.37934
H   5.00946  2.54687 -1.21804
C   6.55640  3.07694  2.01066
H   6.66761  3.75849  1.15015
H   7.53335  3.01809  2.52190
H   5.83600  3.53814  2.70553
C  -3.57264 -3.60210 -0.07425
C  -2.14773 -4.05601  2.31249
H  -1.60640 -4.24228  3.24847
C   2.09873  5.01331  1.29237
H   1.53122  5.94137  1.42467
C   7.32730 -0.74898 -0.18680
H   7.26817 -1.38270  0.71855
H   8.29351 -1.01536 -0.66468
C  -6.55839  3.07752 -2.00590
H  -6.66867  3.75859 -1.14489
H  -7.53585  3.01907 -2.51620
H  -5.83863  3.53905 -2.70121
C   1.47438 -1.29549 -3.60686
H   0.75131 -2.09082 -3.86673
H   1.49466 -0.58062 -4.44844
H   1.09985 -0.75300 -2.72007
C  -2.15049  4.05547 -2.31384
H  -1.60987  4.24165 -3.25025
C   5.21316 -4.63138  1.74709
H   4.60334 -5.52189  1.98367
H   5.82592 -4.40962  2.63828
H   5.89415 -4.90325  0.92314
C  -2.80942  4.77287 -0.10472
H  -2.78852  5.52360  0.69449
C  -7.32721 -0.74963  0.19008
H  -7.26887 -1.38282 -0.71569
H  -8.29297 -1.01636  0.66868
C   6.13904 -0.15187 -2.94399
H   5.64562 -0.56591 -3.83873
H   7.19809  0.03092 -3.20044
H   5.67399  0.82408 -2.72417
C   7.32709  0.74883  0.19084
H   7.26889  1.38255 -0.71457
H   8.29280  1.01524  0.66970
C  -2.88251 -1.86975  3.34159
H  -3.52348 -1.02524  3.03943
C  -2.88488  1.86845 -3.34163
H  -3.52541  1.02386 -3.03878
C   6.55816 -3.07710 -2.00733
H   6.66808 -3.75870 -1.14670
H   7.53577 -3.01851 -2.51733
H   5.83852 -3.53809 -2.70313
C  -7.32743  0.74839 -0.18669
H  -7.26842  1.38161  0.71901
H  -8.29359  1.01503 -0.66453
C   6.13593  0.15181  2.94679
H   5.64217  0.56614  3.84122
H   7.19475 -0.03139  3.20388
H   5.67062 -0.82396  2.72676
C   1.47094  1.29568  3.60421
H   1.49013  0.57995  4.44509
H   1.09734  0.75423  2.71640
H   0.74773  2.09091  3.86402
C  -6.13677 -0.15430  2.94670
H  -5.64340 -0.56935  3.84101
H  -7.19565  0.02893  3.20353
H  -5.67118  0.82154  2.72753
C  -2.10090  5.01380 -1.29130
H  -1.53388  5.94214 -1.42369
C  -6.55656 -3.07890  2.00832
H  -6.66831 -3.75956  1.14718
H  -7.53321 -3.02049  2.52017
H  -5.83580 -3.54088  2.70230
C   3.38843 -3.04980  2.54206
H   2.83629 -2.11633  2.32234
H   3.94888 -2.89683  3.48157
H   2.65164 -3.85596  2.71858
C  -4.34191 -3.41077 -1.38162
H  -5.00800 -2.54534 -1.22005
C   3.46770 -2.48227 -4.63445
H   4.48897 -2.86696 -4.47689
H   3.50827 -1.72627 -5.43860
H   2.84907 -3.32137 -5.00067
C  -6.13894  0.15287 -2.94413
H  -5.64527  0.56738 -3.83852
H  -7.19793 -0.02970 -3.20094
H  -5.67401 -0.82324 -2.72475
C  -1.47199 -1.29869  3.60546
H  -1.49169 -0.58384  4.44707
H  -1.09769 -0.75628  2.71854
H  -0.74901 -2.09424  3.86497
C  -3.38842  3.04876  2.54353
H  -2.65208  3.85527  2.72027
H  -2.83574  2.11570  2.32343
H  -3.94873  2.89514  3.48303
C   3.39124  3.05049 -2.54200
H   2.65461  3.85665 -2.71916
H   2.83889  2.11699 -2.32287
H   3.95260  2.89760 -3.48099
C   5.21521  4.63197 -1.74511
H   5.82895  4.41021 -2.63563
H   5.89530  4.90385 -0.92041
H   4.60566  5.52248 -1.98236
C   3.46301  2.48215  4.63472
H   2.84396  3.32118  5.00038
H   4.48450  2.86682  4.47854
H   3.50251  1.72594  5.43872
C  -5.21435 -4.63010 -1.74820
H  -4.60503 -5.52075 -1.98553
H  -5.82765 -4.40778 -2.63888
H  -5.89487 -4.90203 -0.92387
C  -1.47433  1.29772 -3.60612
H  -1.49425  0.58280 -4.44766
H  -1.09950  0.75545 -2.71931
H  -0.75167  2.09342 -3.86605
C  -3.38960 -3.04890 -2.54386
H  -2.83688 -2.11578 -2.32412
H  -3.95070 -2.89527 -3.48288
H  -2.65328 -3.85528 -2.72129
C  -3.46480 -2.48592  4.63354
H  -2.84613 -3.32545  4.99870
H  -4.48628 -2.87023  4.47639
H  -3.50462 -1.73050  5.43827
C  -5.21406  4.62962  1.74929
H  -5.82661  4.40722  2.64046
H  -5.89528  4.90146  0.92551
H  -4.60468  5.52037  1.98614
C  -3.46810  2.48397 -4.63347
H  -2.84984  3.32348 -4.99937
H  -4.48956  2.86812 -4.47584
H  -3.50826  1.72821 -5.43787
184
A-Cs∙C6H6
Cs -0.06705  1.93773  0.10349
Cs  0.16615 -2.94089 -0.02619
Si -6.03245  0.46905  1.46166
Si -5.87200 -2.11871 -1.50338
Al -3.16174 -0.68234  0.00267
N  -4.37391  0.63154  0.80207
N  -4.21978 -2.11889 -0.80887
C  -3.70325  1.87128  1.04670
C  -3.69571  2.89755  0.03953
C  -2.99175  4.09838  0.26253
H  -2.99729  4.87647 -0.50996
C  -2.30444  4.33597  1.46222
H  -1.78534  5.28733  1.62251
C  -2.31384  3.34348  2.45288
H  -1.78904  3.52486  3.39937
C  -2.99169  2.11876  2.27204
C  -4.44437  2.70955 -1.28033
H  -5.07607  1.81369 -1.14894
C  -5.36261  3.90110 -1.62508
H  -6.06087  4.12444 -0.80089
H  -5.95857  3.67665 -2.52698
H  -4.78731  4.82089 -1.83426
C  -3.46702  2.41739 -2.44142
H  -2.76158  3.25683 -2.58849
H  -4.01198  2.26703 -3.39053
H  -2.87972  1.50121 -2.24029
C  -2.94649  1.09031  3.40383
H  -3.53946  0.22389  3.06734
C  -3.57304  1.63374  4.70769
H  -3.00182  2.49154  5.10617
H  -3.58248  0.85188  5.48778
H  -4.61114  1.97062  4.55044
C  -1.51116  0.58425  3.66667
H  -1.10108  0.08899  2.76813
H  -1.50233 -0.15583  4.48645
H  -0.83246  1.40740  3.95776
C  -6.11491 -0.75634  2.92918
H  -7.16691 -0.99041  3.17277
H  -5.64584 -0.34359  3.83751
H  -5.60709 -1.70599  2.68990
C  -6.66697  2.16612  2.06385
H  -6.79828  2.86687  1.22172
H  -5.97907  2.63967  2.78297
H  -7.64709  2.04589  2.55805
C  -6.03692 -0.90043 -2.96960
H  -7.10042 -0.75960 -3.23391
H  -5.51453 -1.26495 -3.86944
H  -5.62014  0.08911 -2.71606
C  -6.32632 -3.86884 -2.11591
H  -6.41866 -4.57498 -1.27312
H  -5.57576 -4.28056 -2.80984
H  -7.29758 -3.84226 -2.64053
C  -3.42755 -3.28929 -1.02416
C  -2.67386 -3.48229 -2.23435
C  -1.87722 -4.63695 -2.38709
H  -1.32182 -4.77912 -3.32256
C  -1.78776 -5.61067 -1.38193
H  -1.17571 -6.50792 -1.52723
C  -2.51411 -5.42586 -0.19623
H  -2.46197 -6.18900  0.58977
C  -3.33513 -4.29647 -0.00171
C  -2.70502 -2.46664 -3.37796
H  -3.38463 -1.65767 -3.06323
C  -3.24957 -3.07974 -4.68766
H  -2.59263 -3.88464 -5.06380
H  -3.31417 -2.31007 -5.47716
H  -4.25525 -3.50988 -4.54849
C  -1.31871 -1.82944 -3.61755
H  -0.97295 -1.29520 -2.71437
H  -1.36377 -1.09414 -4.44031
H  -0.56107 -2.58669 -3.89220
C  -4.12001 -4.16871  1.30407
H  -4.81282 -3.32110  1.16180
C  -4.95497 -5.42684  1.62467
H  -5.62163 -5.69278  0.78719
H  -5.58019 -5.25440  2.51816
H  -4.31802 -6.30471  1.83567
C  -3.18990 -3.81281  2.48594
H  -3.76422 -3.70535  3.42337
H  -2.66498 -2.85667  2.30053
H  -2.43013 -4.60064  2.64683
Si  6.13202 -1.60144  1.38607
Si  5.98043  1.14364 -1.43654
Al  3.26517 -0.35547 -0.00339
N   4.46904 -1.71872  0.72665
N   4.33072  1.11377 -0.73802
C   3.79254 -2.96477  0.91145
C   3.08059 -3.26822  2.12401
C   2.39934 -4.49808  2.24717
H   1.87576 -4.72361  3.18464
C   2.38658 -5.44213  1.21046
H   1.86497 -6.39807  1.33272
C   3.07278 -5.14998  0.02218
H   3.08000 -5.88849 -0.78852
C   3.77957 -3.94170 -0.14403
C   3.04001 -2.29593  3.30460
H   3.62818 -1.41233  3.00630
C   3.67828 -2.90102  4.57537
H   4.71617 -3.22596  4.39398
H   3.69099 -2.15877  5.39318
H   3.11285 -3.77967  4.93482
C   1.60505 -1.80929  3.60413
H   0.93255 -2.64814  3.86281
H   1.60157 -1.10909  4.45820
H   1.18238 -1.27350  2.73517
C   4.52478 -3.69216 -1.45558
H   5.16036 -2.80636 -1.28191
C   5.43664 -4.86860 -1.86349
H   4.85784 -5.77461 -2.11849
H   6.03089 -4.60037 -2.75443
H   6.13630 -5.13688 -1.05411
C   3.54390 -3.33792 -2.59623
H   2.95903 -2.43255 -2.34518
H   4.08582 -3.13906 -3.53806
H   2.83675 -4.16758 -2.78482
C   6.75885 -3.33169  1.89470
H   7.73951 -3.24273  2.39440
H   6.06945 -3.84189  2.58679
H   6.88772 -3.98548  1.01534
C   6.22710 -0.45646  2.91613
H   5.72511  0.50803  2.72985
H   5.75784 -0.91427  3.80247
H   7.28141 -0.24295  3.16847
C   6.44426  2.92316 -1.94971
H   7.41463  2.92078 -2.47666
H   5.69512  3.37808 -2.61768
H   6.54195  3.57943 -1.06813
C   6.13576  0.01006 -2.97025
H   5.71374 -0.99021 -2.77376
H   5.61427  0.42854 -3.84685
H   7.19808 -0.12136 -3.24401
C   3.54310  2.29884 -0.88253
C   3.45637  3.24307  0.19837
C   2.63747  4.38379  0.07391
H   2.58655  5.09768  0.90489
C   1.90835  4.64273 -1.09616
H   1.29568  5.54707 -1.18085
C   1.99454  3.73086 -2.15823
H   1.43695  3.92988 -3.08212
C   2.78789  2.56653 -2.07736
C   4.24434  3.03602  1.49204
H   4.93121  2.19339  1.29979
C   5.08906  4.26859  1.87954
H   4.45831  5.13773  2.13967
H   5.71491  4.04308  2.76073
H   5.75586  4.57552  1.05629
C   3.31584  2.62078  2.65563
H   2.78416  1.67985  2.41877
H   3.89230  2.45762  3.58369
H   2.56140  3.40297  2.86263
C   2.81390  1.62182 -3.28039
H   3.48799  0.79078 -3.01510
C   3.36407  2.30999 -4.54990
H   4.37245  2.72398 -4.38412
H   3.42432  1.58973 -5.38508
H   2.71278  3.14084 -4.87609
C   1.42396  1.00963 -3.56096
H   1.46632  0.32558 -4.42698
H   1.07170  0.42411 -2.69298
H   0.67211  1.78732 -3.79068
C   7.33373  0.57922 -0.21072
H   7.26008  1.18626  0.71171
H   8.28143  0.89869 -0.69317
C   7.40199 -0.92628  0.12777
H   7.35887 -1.53885 -0.79293
H   8.38448 -1.16333  0.58765
C  -7.22492 -1.63211 -0.24431
H  -7.14328 -2.28740  0.64378
H  -8.17181 -1.93266 -0.74034
C  -7.30354 -0.14749  0.17472
H  -7.26887  0.51356 -0.71215
H  -8.28589  0.05666  0.65037
C   0.51046  8.53032 -0.58957
C  -0.50130  8.37274 -1.55268
C  -1.84140  8.24352 -1.14966
C  -2.17036  8.27180  0.21640
C  -1.15852  8.42942  1.17961
C   0.18150  8.55819  0.77673
H   1.55379  8.63953 -0.90421
H  -0.24560  8.35912 -2.61763
H  -2.63059  8.12936 -1.90053
H  -3.21511  8.17753  0.53067
H  -1.41645  8.46062  2.24369
H   0.96904  8.68867  1.52668
184
B-Cs
Cs -0.68507  2.41208 -0.49533
Cs -0.98867 -2.32637 -0.59977
Al  4.38861  0.04745 -0.20746
Al -4.02706  0.06790  0.13515
N   5.36306  1.08242  0.98643
N   4.88373 -1.74318 -0.43630
N  -5.17727  1.59193 -0.26061
N  -5.05939 -1.40724  0.94130
C   5.24127  2.51989  0.79947
C   6.02206  3.17865 -0.20418
C   5.89087  4.57017 -0.37714
H   6.48378  5.06710 -1.15312
C   5.02236  5.32943  0.41362
H   4.94012  6.41170  0.26695
C   4.25712  4.68521  1.39121
H   3.56603  5.27339  2.00602
C   4.34395  3.29466  1.60004
C   6.96215  2.41702 -1.13998
H   7.06044  1.39372 -0.73596
C   8.37791  3.03085 -1.20558
H   8.36779  4.03137 -1.67285
H   9.04346  2.39451 -1.81496
H   8.82450  3.13608 -0.20294
C   6.35701  2.31313 -2.56067
H   5.34260  1.87798 -2.55180
H   6.99852  1.69797 -3.21703
H   6.26831  3.31374 -3.01995
C   3.41472  2.65752  2.63387
H   3.73717  1.61233  2.76273
C   1.96171  2.62012  2.10555
H   1.56932  3.64766  1.98397
H   1.30154  2.08201  2.81112
H   1.92746  2.12182  1.11886
C   3.46933  3.35618  4.00916
H   4.50202  3.43386  4.38898
H   2.87083  2.79850  4.75101
H   3.05940  4.38076  3.96269
C   7.89234  1.81222  2.47789
H   8.48338  1.58263  3.38176
H   7.52363  2.84677  2.56478
H   8.57182  1.76690  1.61064
C   5.64747  0.40050  4.03445
H   4.74925 -0.23951  4.00670
H   5.36584  1.36864  4.47627
H   6.37259 -0.07744  4.71835
C   3.81167 -2.70264 -0.52737
C   3.40700 -3.28238 -1.77642
C   2.38752 -4.25537 -1.79060
H   2.10484 -4.70617 -2.74930
C   1.73655 -4.66632 -0.61985
H   0.97615 -5.45618 -0.65108
C   2.10129 -4.07357  0.59706
H   1.60756 -4.39245  1.52333
C   3.12359 -3.10583  0.66707
C   4.02392 -2.88102 -3.11668
H   4.76572 -2.09275 -2.90959
C   4.74265 -4.07084 -3.79409
H   5.50669 -4.52484 -3.14105
H   5.23709 -3.74390 -4.72597
H   4.02563 -4.86644 -4.06559
C   2.97276 -2.27921 -4.07762
H   2.21482 -3.03241 -4.36374
H   3.46058 -1.93691 -5.00703
H   2.45273 -1.42120 -3.62140
C   3.45457 -2.50140  2.03111
H   4.36780 -1.89631  1.89689
C   2.32567 -1.55579  2.50169
H   1.38446 -2.11403  2.66027
H   2.11938 -0.76218  1.75930
H   2.58472 -1.06725  3.45759
C   3.76225 -3.56669  3.10518
H   2.87856 -4.18824  3.33585
H   4.07808 -3.08423  4.04664
H   4.56969 -4.24314  2.77871
C   7.33496 -2.01412 -2.37046
H   7.12100 -0.98958 -2.72192
H   6.98857 -2.71809 -3.14168
H   8.43334 -2.11292 -2.29589
C   6.64928 -4.16676 -0.20672
H   7.65268 -4.56901 -0.42953
H   5.91127 -4.75677 -0.77354
H   6.45059 -4.32878  0.86655
C  -4.43375  2.75518 -0.63862
C  -3.98880  2.95781 -1.99045
C  -3.23569  4.10744 -2.31214
H  -2.91312  4.25799 -3.34959
C  -2.90156  5.06506 -1.34479
H  -2.32862  5.95793 -1.61965
C  -3.33370  4.87331 -0.02365
H  -3.09097  5.62714  0.73462
C  -4.09566  3.74694  0.34598
C  -4.32576  1.97413 -3.11315
H  -4.88780  1.14570 -2.64938
C  -5.22179  2.62351 -4.19286
H  -6.15198  3.02919 -3.76152
H  -5.49775  1.88292 -4.96446
H  -4.70153  3.45479 -4.70178
C  -3.06087  1.37311 -3.76404
H  -2.43376  2.14931 -4.23825
H  -3.33744  0.64710 -4.54934
H  -2.43879  0.84533 -3.01989
C  -4.54466  3.59097  1.79941
H  -5.34911  2.83528  1.79487
C  -5.10942  4.88992  2.41039
H  -4.33316  5.66671  2.53244
H  -5.52600  4.68905  3.41280
H  -5.91273  5.31602  1.78592
C  -3.40196  3.02705  2.67430
H  -3.05579  2.04953  2.28725
H  -3.73550  2.88130  3.71742
H  -2.53861  3.71883  2.69148
C  -7.50642  3.46163 -0.87400
H  -8.60625  3.49367 -0.97299
H  -7.07081  3.81343 -1.82330
H  -7.21844  4.18117 -0.08912
C  -7.56520  0.53455 -1.82845
H  -7.10666 -0.46556 -1.75391
H  -7.30542  0.94664 -2.81820
H  -8.66235  0.41087 -1.79404
C  -4.32932 -2.63521  0.90351
C  -3.42399 -2.99867  1.96554
C  -2.67657 -4.19190  1.87035
H  -2.00290 -4.46290  2.69205
C  -2.78449 -5.04731  0.76397
H  -2.21200 -5.98087  0.72286
C  -3.65722 -4.69786 -0.27637
H  -3.75688 -5.36524 -1.14085
C  -4.43128 -3.51935 -0.22796
C  -3.21625 -2.11147  3.19659
H  -4.02100 -1.35757  3.18110
C  -1.87581 -1.34564  3.11586
H  -1.02030 -2.04706  3.07436
H  -1.73453 -0.70566  4.00526
H  -1.85137 -0.69373  2.22198
C  -3.29254 -2.89283  4.52665
H  -4.21896 -3.48343  4.60381
H  -3.26032 -2.19286  5.37995
H  -2.43973 -3.58532  4.64619
C  -5.35490 -3.20007 -1.40441
H  -6.00368 -2.37293 -1.07185
C  -4.55288 -2.69150 -2.62409
H  -3.99288 -1.77071 -2.37148
H  -5.22507 -2.45423 -3.46760
H  -3.83357 -3.45564 -2.97609
C  -6.25308 -4.38982 -1.80421
H  -5.66960 -5.22558 -2.23084
H  -6.98154 -4.07663 -2.57203
H  -6.81511 -4.78224 -0.94046
C  -8.07468 -2.18318  0.74087
H  -9.01662 -2.09159  1.31230
H  -7.90477 -3.25869  0.56298
H  -8.22723 -1.69528 -0.23424
C  -6.63544 -2.45136  3.37469
H  -6.06888 -1.96546  4.18540
H  -6.21276 -3.45727  3.21332
H  -7.67523 -2.58033  3.72456
C   1.65261 -0.05058 -1.44695
C   0.78119  0.28538 -2.48992
C   0.89104  1.52876 -3.17244
C   1.74901  2.51404 -2.58041
C   2.98598  0.70068 -1.43679
C   2.63960  2.18131 -1.57076
H  -0.07222 -0.36921 -2.74569
H   0.21832  1.78147 -3.99729
H   1.62088  3.57244 -2.86168
H   3.53640  0.39982 -2.39305
H   3.20301  2.95571 -1.04090
H   1.57052 -1.00697 -0.91579
Si  6.58051 -2.31437 -0.64049
Si  6.46876  0.55927  2.31619
Si -6.95683  1.68909 -0.43040
Si -6.65152 -1.41884  1.76536
C  -7.08492  0.37872  2.24403
H  -6.13476  0.86888  2.53074
H  -7.67485  0.30791  3.18046
C  -7.84483  1.24673  1.21611
H  -8.80686  0.76637  0.95163
H  -8.12096  2.21379  1.68279
C   7.22937 -1.15649  1.97389
H   6.52315 -1.95239  2.27606
H   8.05841 -1.21755  2.70841
C   7.75383 -1.37882  0.53945
H   8.06796 -0.42691  0.07007
H   8.66981 -2.00456  0.54704
184
TS(B-C)-Cs
Cs -0.63061  2.33902 -0.33849
Cs -0.99987 -2.31361 -0.76056
Al  4.32492 -0.00999 -0.23182
Al -3.97325  0.14020  0.14220
N   5.54142  1.01050  0.75149
N   4.56196 -1.87309 -0.40866
N  -5.07703  1.72058 -0.15679
N  -5.03979 -1.34944  0.85748
C   5.40935  2.44816  0.59521
C   6.08805  3.12262 -0.47266
C   5.93860  4.51612 -0.61408
H   6.45393  5.02240 -1.43820
C   5.14858  5.26558  0.26314
H   5.05094  6.34926  0.13672
C   4.48324  4.60849  1.30311
H   3.85528  5.18825  1.98970
C   4.59420  3.21601  1.48869
C   6.94200  2.38686 -1.50765
H   7.03722  1.34177 -1.16443
C   8.36295  2.98113 -1.63884
H   8.33766  4.00134 -2.06135
H   8.97415  2.36312 -2.32014
H   8.87922  3.03619 -0.66688
C   6.24987  2.37141 -2.89143
H   5.24774  1.91224 -2.84099
H   6.85417  1.80101 -3.61962
H   6.13212  3.39759 -3.28351
C   3.77506  2.57507  2.61057
H   4.10290  1.52651  2.69542
C   2.27034  2.55591  2.25030
H   1.88187  3.58715  2.15389
H   1.68677  2.04306  3.03697
H   2.11626  2.03687  1.28778
C   3.98271  3.26411  3.97677
H   5.05103  3.34509  4.23749
H   3.47545  2.69791  4.77784
H   3.56515  4.28676  3.98464
C   8.32911  1.58087  1.81328
H   8.99968  1.36350  2.66311
H   8.05929  2.64843  1.85768
H   8.89653  1.41097  0.88368
C   6.26008  0.42303  3.74409
H   5.33108 -0.15045  3.90149
H   6.11667  1.42944  4.16745
H   7.05781 -0.07056  4.32901
C   3.45905 -2.75655 -0.17828
C   2.87253 -3.54439 -1.23450
C   1.85458 -4.47204 -0.92991
H   1.45613 -5.09751 -1.73893
C   1.35165 -4.62855  0.36918
H   0.57727 -5.37302  0.58659
C   1.87538 -3.82143  1.38766
H   1.50048 -3.93700  2.41177
C   2.91783 -2.90449  1.14626
C   3.29990 -3.42953 -2.70139
H   4.04284 -2.61830 -2.76114
C   3.93893 -4.73699 -3.22559
H   4.80252 -5.05429 -2.62031
H   4.28026 -4.60854 -4.26811
H   3.20750 -5.56536 -3.21940
C   2.12400 -3.03213 -3.62505
H   1.32321 -3.79558 -3.61395
H   2.47430 -2.94513 -4.66846
H   1.70310 -2.05590 -3.33746
C   3.47512 -2.14021  2.34698
H   4.28461 -1.48626  1.97619
C   2.40910 -1.24212  3.01107
H   1.57673 -1.83861  3.42549
H   1.98494 -0.52335  2.28886
H   2.84823 -0.66561  3.84431
C   4.10930 -3.09950  3.38022
H   3.35377 -3.77650  3.81731
H   4.56928 -2.53282  4.20865
H   4.88991 -3.72602  2.91736
C   6.59567 -2.39634 -2.74016
H   6.26582 -1.41637 -3.12716
H   6.15938 -3.18128 -3.37594
H   7.69381 -2.44533 -2.85339
C   6.27271 -4.35026 -0.27496
H   7.11653 -4.86846 -0.76253
H   5.35553 -4.92729 -0.47063
H   6.45115 -4.37066  0.81419
C  -4.29612  2.87631 -0.47760
C  -3.85184  3.13456 -1.82020
C  -3.04914  4.26530 -2.08437
H  -2.72443  4.45771 -3.11413
C  -2.66840  5.15340 -1.06893
H  -2.05607  6.03264 -1.29872
C  -3.10607  4.91167  0.24229
H  -2.82935  5.61346  1.03791
C  -3.91548  3.80151  0.55563
C  -4.24102  2.23110 -2.99224
H  -4.84897  1.41223 -2.57172
C  -5.09816  2.98482 -4.03498
H  -6.00258  3.42160 -3.57968
H  -5.41789  2.30070 -4.84096
H  -4.53163  3.80883 -4.50460
C  -3.01025  1.59330 -3.67252
H  -2.32619  2.35594 -4.08592
H  -3.32327  0.94074 -4.50704
H  -2.43703  0.97629 -2.95793
C  -4.36973  3.58982  2.00046
H  -5.20262  2.86670  1.95922
C  -4.88408  4.87798  2.67570
H  -4.07840  5.61724  2.83437
H  -5.30821  4.64409  3.66766
H  -5.67018  5.36501  2.07435
C  -3.25029  2.94011  2.84551
H  -2.94401  1.96796  2.41369
H  -3.58930  2.75904  3.88122
H  -2.36002  3.59539  2.89425
C  -7.34526  3.70061 -0.63092
H  -8.44406  3.77612 -0.71643
H  -6.90594  4.09281 -1.56263
H  -7.02600  4.36201  0.19203
C  -7.52029  0.84345 -1.75819
H  -7.10127 -0.17644 -1.75147
H  -7.25709  1.30541 -2.72478
H  -8.62097  0.76030 -1.71540
C  -4.35905 -2.59922  0.71929
C  -3.45991 -3.07775  1.74001
C  -2.76987 -4.29397  1.54993
H  -2.09993 -4.65299  2.34000
C  -2.92519 -5.05972  0.38523
H  -2.39608 -6.01234  0.26907
C  -3.78636 -4.59428 -0.61844
H  -3.92014 -5.18931 -1.52984
C  -4.50695 -3.39005 -0.47436
C  -3.19231 -2.28999  3.02608
H  -3.96089 -1.50099  3.07979
C  -1.81830 -1.58271  2.97132
H  -0.99705 -2.31490  2.84981
H  -1.62754 -1.02240  3.90421
H  -1.78468 -0.86174  2.13235
C  -3.28282 -3.15836  4.30011
H  -4.23372 -3.71147  4.35383
H  -3.20567 -2.52167  5.19887
H  -2.46049 -3.89430  4.35558
C  -5.42046 -2.94314 -1.61642
H  -6.02661 -2.11167 -1.22009
C  -4.59920 -2.38874 -2.80285
H  -3.98886 -1.52069 -2.48787
H  -5.26194 -2.05432 -3.62049
H  -3.92342 -3.16180 -3.21609
C  -6.37755 -4.05610 -2.09330
H  -5.83733 -4.88631 -2.58295
H  -7.09299 -3.65361 -2.83119
H  -6.95463 -4.48160 -1.25564
C  -8.07809 -2.01821  0.65439
H  -9.01063 -1.93335  1.24191
H  -7.94092 -3.08607  0.41321
H  -8.22719 -1.47134 -0.28948
C  -6.61857 -2.48072  3.24967
H  -6.02161 -2.06339  4.07665
H  -6.23618 -3.49020  3.02335
H  -7.65684 -2.59202  3.60995
C   1.68192  0.01499 -1.66991
C   0.88357  0.47592 -2.72363
C   0.96329  1.81158 -3.18904
C   1.79900  2.70045 -2.45330
C   2.84889  0.81042 -1.20054
C   2.60066  2.26654 -1.40118
H   0.12758 -0.19401 -3.16747
H   0.35033  2.16137 -4.02440
H   1.75610  3.77870 -2.67078
H   3.88237  0.51270 -1.98952
H   3.18652  3.00304 -0.84280
H   1.61099 -1.03189 -1.34865
Si -6.85436  1.88678 -0.30051
Si -6.62114 -1.35795  1.70263
Si  6.16697 -2.54640 -0.88333
Si  6.79765  0.45419  1.90959
C  -7.73518  1.37359  1.32876
H  -8.71538  0.93942  1.05163
H  -7.97436  2.31845  1.85719
C  -6.98738  0.42259  2.29012
H  -6.01692  0.86456  2.58733
H  -7.56361  0.31620  3.23164
C   7.34253 -1.32426  1.49541
H   6.63003 -2.04735  1.93517
H   8.28184 -1.46030  2.06808
C   7.56954 -1.59231 -0.00954
H   7.79257 -0.66070 -0.56370
H   8.45814 -2.23701 -0.16860
184
C-Cs
Cs -1.11474  2.74782 -0.40245
Cs -0.36762 -2.15114 -0.32987
Al  4.66849  0.37105 -0.69727
Al -3.87070 -0.05158  0.12252
N   5.10269  1.26549  0.97194
N   4.86194 -1.56257 -0.75288
N  -5.25378  1.23876 -0.38142
N  -4.65686 -1.62524  0.98030
C   4.65332  2.62910  1.06250
C   5.30964  3.69739  0.35015
C   4.78641  5.00560  0.41885
H   5.29454  5.80351 -0.13547
C   3.65164  5.31779  1.17433
H   3.27639  6.34640  1.22101
C   3.02312  4.29228  1.88847
H   2.14638  4.52637  2.50661
C   3.49915  2.96733  1.85016
C   6.56401  3.49602 -0.50825
H   6.87347  2.44340 -0.39257
C   7.72824  4.41324 -0.06296
H   7.50350  5.47656 -0.26274
H   8.64468  4.16432 -0.62721
H   7.95004  4.31513  1.01092
C   6.27905  3.73511 -2.00949
H   5.51886  3.03610 -2.39072
H   7.19873  3.58066 -2.60169
H   5.93476  4.77041 -2.18960
C   2.73441  1.91314  2.64925
H   3.30883  0.97629  2.56589
C   1.33825  1.66098  2.03807
H   0.73597  2.58962  2.09036
H   0.78810  0.88180  2.59636
H   1.43470  1.34952  0.98208
C   2.58560  2.28461  4.14069
H   3.55764  2.53069  4.59689
H   2.14141  1.44894  4.71054
H   1.92793  3.16279  4.27668
C   7.60142  2.03301  2.57199
H   8.17974  1.72598  3.46153
H   7.14363  3.01200  2.79085
H   8.30940  2.16477  1.73789
C   5.55881  0.25075  3.90076
H   4.73689 -0.48149  3.83774
H   5.19073  1.13128  4.45156
H   6.36205 -0.20295  4.51005
C   3.86998 -2.57440 -0.77624
C   3.44797 -3.20847 -2.00690
C   2.49533 -4.24775 -1.97903
H   2.21113 -4.72529 -2.92489
C   1.93719 -4.71708 -0.78230
H   1.23923 -5.56250 -0.78074
C   2.32719 -4.10190  0.41669
H   1.92494 -4.47575  1.36750
C   3.25544 -3.04076  0.44283
C   4.04275 -2.83804 -3.36871
H   4.71012 -1.97561 -3.20542
C   4.87334 -4.01149 -3.94261
H   5.64841 -4.35380 -3.23842
H   5.37050 -3.71352 -4.88283
H   4.22592 -4.87801 -4.16990
C   2.97863 -2.41638 -4.40836
H   2.26217 -3.23291 -4.61501
H   3.46733 -2.16152 -5.36508
H   2.41244 -1.53106 -4.07975
C   3.63231 -2.46192  1.80507
H   4.31133 -1.61435  1.61297
C   2.40002 -1.92517  2.56408
H   1.67456 -2.73051  2.78687
H   1.88428 -1.13763  1.98719
H   2.69371 -1.47893  3.53041
C   4.38049 -3.49705  2.67521
H   3.73276 -4.35929  2.91808
H   4.70884 -3.04440  3.62737
H   5.27049 -3.88698  2.15562
C   7.31504 -1.71738 -2.76359
H   7.02249 -0.72286 -3.13694
H   7.01954 -2.47795 -3.50195
H   8.41793 -1.73936 -2.68790
C   6.86344 -3.82117 -0.52195
H   7.83444 -4.17497 -0.91042
H   6.07779 -4.48735 -0.91508
H   6.88054 -3.93899  0.57503
C  -4.70622  2.49100 -0.79602
C  -4.25725  2.70690 -2.14600
C  -3.67874  3.94463 -2.50102
H  -3.35417  4.10154 -3.53709
C  -3.53218  4.98510 -1.57222
H  -3.09982  5.94565 -1.87450
C  -3.98075  4.78671 -0.25688
H  -3.89366  5.60460  0.46813
C  -4.56877  3.57016  0.14641
C  -4.41842  1.64126 -3.23213
H  -4.86318  0.75849 -2.74295
C  -5.37282  2.10960 -4.35464
H  -6.36170  2.39218 -3.95782
H  -5.52037  1.30571 -5.09726
H  -4.96694  2.98636 -4.89049
C  -3.06578  1.20415 -3.83396
H  -2.54976  2.04551 -4.33220
H  -3.21595  0.41636 -4.59312
H  -2.39789  0.79724 -3.05409
C  -5.04816  3.41427  1.59030
H  -5.71351  2.53386  1.60041
C  -5.84802  4.62956  2.10335
H  -5.21762  5.53058  2.21050
H  -6.27223  4.41180  3.09872
H  -6.68034  4.88273  1.42540
C  -3.86875  3.09781  2.53810
H  -3.35270  2.16768  2.23111
H  -4.22006  2.95936  3.57594
H  -3.13162  3.92358  2.54444
C  -7.84092  2.66609 -1.13939
H  -8.92544  2.50551 -1.27501
H  -7.43603  3.05214 -2.08892
H  -7.71218  3.45347 -0.37765
C  -7.38622 -0.26825 -1.95436
H  -6.76160 -1.16880 -1.83293
H  -7.18560  0.14378 -2.95777
H  -8.44502 -0.58163 -1.92782
C  -3.74625 -2.72854  1.04816
C  -2.86058 -2.89421  2.17344
C  -1.96364 -3.98330  2.20099
H  -1.30705 -4.10867  3.06972
C  -1.90239 -4.91844  1.15732
H  -1.21398 -5.76885  1.21135
C  -2.74790 -4.75317  0.05130
H  -2.70998 -5.48198 -0.76694
C  -3.66619 -3.68452 -0.02406
C  -2.83700 -1.90457  3.34229
H  -3.75081 -1.29316  3.25728
C  -1.63408 -0.93920  3.23206
H  -0.67612 -1.49243  3.25850
H  -1.62669 -0.22544  4.07533
H  -1.68685 -0.35440  2.29383
C  -2.82835 -2.59226  4.72509
H  -3.64301 -3.32680  4.82472
H  -2.94712 -1.83825  5.52270
H  -1.87507 -3.11598  4.91870
C  -4.54653 -3.56098 -1.26885
H  -5.32253 -2.81565 -1.02702
C  -3.73903 -3.01271 -2.46813
H  -3.32085 -2.01348 -2.23942
H  -4.37887 -2.91200 -3.36268
H  -2.90536 -3.69193 -2.73034
C  -5.24590 -4.88307 -1.64963
H  -4.52742 -5.64834 -1.99421
H  -5.95966 -4.71303 -2.47414
H  -5.80306 -5.30795 -0.79838
C  -7.48860 -2.90609  0.72517
H  -8.45388 -2.95419  1.26174
H  -7.13036 -3.94271  0.60646
H  -7.68396 -2.49499 -0.27710
C  -6.13395 -2.80982  3.41480
H  -5.69602 -2.19771  4.21955
H  -5.53959 -3.73394  3.32160
H  -7.15150 -3.09979  3.73203
C   1.91070  0.10588 -2.02270
C   0.85760  0.53550 -2.85856
C   0.71253  1.90179 -3.15744
C   1.60267  2.82208 -2.57066
C   2.85268  0.99353 -1.43932
C   2.63261  2.37236 -1.72190
H   0.18721 -0.19482 -3.33176
H  -0.06277  2.23695 -3.85635
H   1.51998  3.89135 -2.80720
H   5.74353  0.82815 -1.82240
H   3.31309  3.12245 -1.30281
H   2.05469 -0.97396 -1.88098
Si  6.28489  0.70554  2.18418
Si  6.59119 -1.99356 -1.01489
Si -7.02219  1.02954 -0.59846
Si -6.25904 -1.86804  1.75720
C  -7.00477 -0.15047  2.13420
H  -6.16094  0.50847  2.41527
H  -7.60087 -0.27780  3.06042
C  -7.87191  0.52333  1.04775
H  -8.72898 -0.12799  0.78872
H  -8.32326  1.44982  1.45639
C   7.21080 -0.86634  1.61180
H   6.61078 -1.75747  1.87476
H   8.08412 -0.90339  2.29475
C   7.67567 -0.91754  0.13585
H   7.77294  0.09290 -0.30264
H   8.68672 -1.36753  0.05829
196
C-Cs∙C6H6
Cs -2.36323  3.74216 -0.14394
Cs  0.75812 -2.49978  0.07112
Si -5.34999 -2.93444  1.71913
Al -3.29230 -0.94419 -0.00080
Al  3.92389 -0.14609 -0.04009
Si  6.44564 -1.14585 -2.16703
Si -6.11828 -1.10692 -1.66421
Si  6.93730  0.88302  1.15672
N   5.20876  1.10163  0.75282
N  -4.82413 -0.13641 -0.87167
N  -3.74911 -2.48307  1.06522
N   4.91653 -1.35326 -1.26254
C  -4.82782  1.23845 -1.25458
C   4.47458  3.45947  0.48644
C  -2.66318 -3.37356  1.36519
C  -0.93739  0.78533  0.65540
H  -0.53395  0.31241 -0.25209
C   4.57759  2.27230  1.28606
C   4.01915  2.29409  2.60952
C   4.12377 -2.49553 -1.58050
C   3.18411 -2.48636 -2.67051
C   0.17223  6.14310 -1.18465
C  -2.26965  0.48460  1.04957
C  -5.57803  2.21607 -0.50484
C  -1.89877 -3.23956  2.57823
C  -4.14948  1.68871 -2.44469
C  -4.30381  3.02122 -2.88490
H  -3.81535  3.32968 -3.81765
C   3.33101  4.63128  2.31145
H   2.88821  5.54767  2.71975
C  -6.27983  1.85934  0.80633
H  -5.92942  0.84647  1.07169
C   3.40801  3.46966  3.09011
H   3.00368  3.47769  4.11024
C   5.01103  3.48815 -0.94399
H   5.63312  2.58278 -1.05482
C   3.03752 -1.27783 -3.59644
H   3.76170 -0.52442 -3.24563
C   3.86109  4.61208  1.01367
H   3.82068  5.52199  0.40165
C   2.37265 -3.61563 -2.90911
H   1.66991 -3.59718 -3.75160
C   6.37587  0.31446 -3.40339
H   5.73898  0.08647 -4.27420
H   7.38853  0.54510 -3.78075
H   5.97974  1.22626 -2.92542
C  -2.32020 -4.45026  0.47257
C   0.36815  6.07195  0.20755
H   1.24589  5.55488  0.61206
C   4.20391 -3.68229 -0.77072
C  -0.86023 -4.15389  2.85930
H  -0.30439 -4.05061  3.79884
C  -2.18587 -2.15375  3.61876
H  -2.94742 -1.48659  3.18149
C  -3.27314  0.75383 -3.28170
H  -3.31719 -0.24203 -2.80930
C  -6.01016 -1.62932  2.94961
H  -5.37411 -1.57354  3.84888
H  -7.03453 -1.88535  3.27466
H  -6.04665 -0.62326  2.49931
C  -5.09485  3.94464 -2.18598
H  -5.24054  4.96091 -2.56937
C  -5.70703  3.53435 -0.99250
H  -6.32707  4.24721 -0.43492
C  -5.25642 -4.61187  2.62595
H  -5.15864 -5.44635  1.91165
H  -6.18810 -4.77038  3.19705
H  -4.41031 -4.68079  3.32671
C  -0.09127  1.65680  1.37404
H   0.94688  1.80668  1.05117
C   2.44991 -4.76311 -2.10635
H   1.82114 -5.63529 -2.31775
C  -5.40754 -2.40923 -2.86550
H  -4.55166 -2.95452 -2.44038
H  -5.06426 -1.92896 -3.79727
H  -6.18313 -3.14860 -3.13413
C  -2.71468  1.14619  2.22600
H  -3.72070  0.93603  2.61059
C  -2.75452 -2.74615  4.93006
H  -2.03332 -3.43800  5.40134
H  -3.68994 -3.30337  4.76261
H  -2.96471 -1.94066  5.65634
C  -2.19109 -4.52836 -2.07143
H  -1.34806 -5.24358 -2.06599
H  -1.78877 -3.50251 -2.12245
H  -2.76986 -4.70877 -2.99486
C   4.08286  1.07830  3.53563
H   4.58425  0.27578  2.96858
C   6.85222 -2.73309 -3.15108
H   7.07574 -3.57635 -2.47536
H   7.74029 -2.56623 -3.78603
H   6.02114 -3.04600 -3.80409
C  -0.58084  2.29695  2.52754
H   0.07459  2.96010  3.10231
C   3.36429 -4.78152 -1.04227
H   3.44470 -5.68065 -0.41912
C  -6.68060 -3.20286  0.36574
H  -6.28320 -3.95020 -0.34815
H  -7.50534 -3.72411  0.89633
C  -0.53778 -5.20074  1.98625
H   0.25868 -5.91089  2.23499
C  -1.27011 -5.33272  0.79872
H  -1.03856 -6.15703  0.11321
C   1.63484 -0.63962 -3.49586
H   1.55341  0.22677 -4.17685
H   1.44671 -0.27662 -2.46919
H   0.83862 -1.35634 -3.77101
C  -5.91197  2.82961  1.95248
H  -4.82073  2.89745  2.10051
H  -6.35290  2.48402  2.90395
H  -6.30005  3.84776  1.76704
C   7.95552 -0.82376 -1.03978
H   8.01842 -1.63180 -0.28604
H   8.82969 -0.98011 -1.70673
C   4.47209 -3.65424  1.75301
H   3.93516 -2.68930  1.82732
H   5.19234 -3.70497  2.58912
H   3.74007 -4.47253  1.89045
C   3.36908 -1.62843 -5.06423
H   2.65799 -2.36670 -5.47719
H   4.38208 -2.05331 -5.16083
H   3.31588 -0.72628 -5.69957
C  -0.95195  6.80916 -1.70739
H  -1.09334  6.87803 -2.79140
C   5.19282 -3.77473  0.39139
H   5.85867 -2.89958  0.29364
C  -7.24666 -1.98207 -0.39196
H  -7.60894 -1.21962  0.32368
H  -8.14312 -2.28527 -0.97300
C   7.21772 -0.58756  2.34909
H   6.82557 -0.37599  3.35748
H   8.29625 -0.80766  2.44598
H   6.72016 -1.50047  1.98039
C  -3.08713 -4.70272 -0.82429
H  -3.87948 -3.93737 -0.86331
C   3.85325  3.37581 -1.96192
H   3.26391  2.45725 -1.78533
H   4.23405  3.35110 -2.99909
H   3.16853  4.24073 -1.87247
C  -7.81834  1.81160  0.66018
H  -8.21812  2.79512  0.35335
H  -8.28938  1.54317  1.62228
H  -8.13710  1.07118 -0.08921
C  -0.93322 -1.30900  3.93841
H  -1.18234 -0.51007  4.65735
H  -0.52599 -0.82212  3.03735
H  -0.13328 -1.92039  4.39336
C  -0.56360  6.67206  1.07543
H  -0.40330  6.63274  2.15821
C   8.05265  0.56171 -0.36459
H   7.89050  1.36984 -1.10327
H   9.08279  0.72106  0.01836
C  -1.68918  7.33724  0.55456
H  -2.40379  7.81857  1.23117
C  -1.79652  1.20862 -3.26417
H  -1.16666  0.51384 -3.84524
H  -1.39254  1.22617 -2.23696
H  -1.67551  2.21461 -3.70917
C  -1.90165  2.04359  2.94808
H  -2.28586  2.52028  3.85885
C  -1.88406  7.40520 -0.83759
H  -2.75028  7.93812 -1.24415
C  -7.24987  0.00835 -2.72529
H  -7.80135  0.76183 -2.14123
H  -7.99124 -0.63176 -3.23581
H  -6.68212  0.54737 -3.50124
C   7.63238  2.46121  1.97931
H   7.66157  3.30291  1.26643
H   8.66422  2.27864  2.32817
H   7.03095  2.78494  2.84396
C   2.67668  0.56434  3.91122
H   2.75095 -0.33721  4.54638
H   2.10278  0.30527  3.00589
H   2.10213  1.32129  4.47572
C   5.89151  4.71822 -1.24592
H   5.31549  5.66103 -1.21390
H   6.32891  4.63897 -2.25692
H   6.71918  4.80992 -0.52233
C  -3.76891  0.62318 -4.73945
H  -3.70697  1.58417 -5.28164
H  -4.81633  0.28279 -4.78592
H  -3.14950 -0.10608 -5.29026
C   4.90953  1.36260  4.81034
H   4.44357  2.15345  5.42582
H   5.93399  1.69163  4.56857
H   4.98202  0.45547  5.43712
C   6.05938 -5.05094  0.34074
H   5.46005 -5.96644  0.49574
H   6.82622 -5.02472  1.13470
H   6.57480 -5.15066 -0.62941
C  -3.76140 -6.09326 -0.84354
H  -3.01461 -6.90745 -0.83278
H  -4.36848 -6.21335 -1.75818
H  -4.42300 -6.23876  0.02621
H   0.90594  5.69015 -1.86005
H  -2.13710 -1.46646 -1.05654
196
D-Cs
Cs -0.58713 -1.51239  0.64258
Cs  4.29651  2.68486 -2.68529
Si  7.14009  0.61467  2.09193
Al  4.73452 -0.16764 -0.09450
Al -5.41562  0.08731  0.05832
Si -7.05758 -2.14703 -1.76548
Si  6.29856 -2.95563  0.64690
Si -8.17880  1.62036 -0.91503
N  -6.75818  1.36194  0.16342
N   4.79521 -1.98968  0.47561
N   6.15519  0.93825  0.62920
N  -5.56474 -1.36106 -1.12969
C   3.58519 -2.76564  0.52115
C  -7.10717  1.85952  2.58686
C   6.44700  2.12855 -0.10114
C   2.02198  0.84271 -0.92018
H   2.34610  0.49178 -1.91359
C  -6.65078  2.27036  1.29501
C  -6.10506  3.58412  1.13114
C  -4.29723 -1.82892 -1.63937
C  -3.72236 -3.08106 -1.22739
C  -3.70808  0.10160  1.06336
C   2.87943  0.62658  0.19196
C   2.92619 -3.02792  1.77178
C   5.85416  3.39771  0.25105
C   3.03884 -3.35613 -0.66962
C   1.92461 -4.21543 -0.57873
H   1.53782 -4.68204 -1.49300
C  -6.47708  4.04013  3.51088
H  -6.40788  4.72137  4.36570
C   3.39309 -2.39717  3.08514
H   4.15477 -1.64691  2.80921
C  -6.03409  4.44140  2.24635
H  -5.61403  5.44602  2.11760
C  -7.70556  0.47600  2.85440
H  -7.71076 -0.07014  1.89285
C  -4.37528 -4.01726 -0.20405
H  -5.22210 -3.46778  0.24138
C  -7.00500  2.75567  3.66872
H  -7.34817  2.43281  4.65836
C  -2.49647 -3.49338 -1.79373
H  -2.07753 -4.46116 -1.49355
C  -7.91192 -3.21725 -0.43385
H  -7.34988 -4.13157 -0.18898
H  -8.91473 -3.52089 -0.78392
H  -8.04731 -2.64778  0.50217
C   7.34989  2.10801 -1.22822
C  -3.26664  1.34204  1.83612
H  -3.78443  2.29713  1.71564
C  -3.58220 -1.02982 -2.59431
C   6.17209  4.55658 -0.49251
H   5.73357  5.51499 -0.18927
C   4.88318  3.55739  1.42424
H   4.67232  2.54361  1.80282
C   3.64906 -3.11397 -2.05324
H   4.48353 -2.40400 -1.92037
C   6.07854  0.61564  3.67802
H   5.68157  1.62230  3.89182
H   6.68450  0.30172  4.54671
H   5.22247 -0.07512  3.60377
C   1.32556 -4.51693  0.65116
H   0.48618 -5.21943  0.70724
C   1.82482 -3.90792  1.81096
H   1.35999 -4.13300  2.77865
C   8.49430  1.94970  2.28379
H   9.31975  1.79000  1.56982
H   8.92117  1.88795  3.30025
H   8.12459  2.97582  2.13340
C   0.75091  1.44881 -0.80778
H   0.12143  1.58976 -1.69618
C  -1.80826 -2.71405 -2.73239
H  -0.86604 -3.06700 -3.16606
C   7.38294 -2.90945 -0.92637
H   6.89555 -3.45738 -1.74996
H   8.35584 -3.39431 -0.72829
H   7.58340 -1.88749 -1.28193
C   2.35598  1.03578  1.44667
H   2.96332  0.89513  2.34991
C   5.49577  4.39173  2.57371
H   5.73555  5.41780  2.24087
H   6.42300  3.94162  2.96168
H   4.78100  4.47213  3.41147
C   7.73811  0.42301 -3.11029
H   8.04761  1.19831 -3.83596
H   6.65746  0.22929 -3.22296
H   8.26860 -0.50678 -3.38021
C  -5.58640  4.10771 -0.21204
H  -5.69641  3.29027 -0.94464
C  -6.63658 -3.16598 -3.32313
H  -6.58684 -2.49964 -4.20189
H  -7.43095 -3.90827 -3.51490
H  -5.67611 -3.69827 -3.25818
C   0.27592  1.84268  0.45510
H  -0.72989  2.25974  0.58272
C  -2.35682 -1.48582 -3.11926
H  -1.83322 -0.86981 -3.86013
C   8.11410 -1.03186  2.00387
H   8.71919 -1.01072  1.07641
H   8.85373 -0.94226  2.82794
C   7.04290  4.52022 -1.59007
H   7.29007  5.43571 -2.13940
C   7.61882  3.29203 -1.94632
H   8.32283  3.25214 -2.78678
C  -3.41078 -4.39640  0.94372
H  -3.93890 -5.00487  1.69914
H  -3.03094 -3.48913  1.44263
H  -2.56033 -5.00124  0.57886
C   2.24434 -1.68601  3.83642
H   1.71594 -0.95640  3.20153
H   2.63899 -1.14362  4.71406
H   1.49748 -2.40717  4.21392
C  -8.39353 -0.92120 -2.36192
H  -7.98501 -0.32585 -3.20023
H  -9.14211 -1.59593 -2.82925
C  -3.17284  1.48303 -2.77376
H  -2.97749  1.55355 -1.68966
H  -3.60975  2.44136 -3.10495
H  -2.19981  1.36644 -3.28563
C  -4.91094 -5.31489 -0.85655
H  -4.08696 -5.89028 -1.31598
H  -5.65668 -5.11884 -1.64199
H  -5.38146 -5.96205 -0.09480
C  -3.68285 -1.10483  2.01590
H  -4.47626 -1.86316  1.99183
C  -4.12066  0.30854 -3.10397
H  -5.07991  0.49425 -2.58684
C   7.36289 -2.37595  2.12864
H   6.72048 -2.37575  3.02935
H   8.09413 -3.19504  2.29254
C  -7.70157  2.39205 -2.59916
H  -7.43333  3.45596 -2.50596
H  -8.56004  2.32262 -3.29169
H  -6.85249  1.87016 -3.07201
C   8.07257  0.83332 -1.65863
H   7.70881  0.03908 -0.98662
C  -6.85352 -0.33081  3.86109
H  -5.80545 -0.42726  3.52694
H  -7.27357 -1.34435  3.99519
H  -6.84459  0.15703  4.85213
C   4.05443 -3.42329  4.03489
H   3.34514 -4.22685  4.30349
H   4.37240 -2.93233  4.97189
H   4.94112 -3.89589  3.58453
C   3.54292  4.19185  0.98747
H   2.85577  4.26640  1.84665
H   3.02540  3.58062  0.22808
H   3.68314  5.21381  0.58982
C  -2.29570  1.21235  2.80830
H  -1.95113  2.11873  3.33081
C  -9.08232 -0.01029 -1.32268
H  -9.30319 -0.55766 -0.38709
H  -10.06998  0.31886 -1.70723
C  -1.83558 -0.06728  3.28417
H  -1.16471 -0.11296  4.14904
C   2.63294 -2.46798 -3.02185
H   3.11643 -2.22486 -3.98547
H   2.21216 -1.53977 -2.60137
H   1.79092 -3.15026 -3.23985
C   1.08140  1.61607  1.58831
H   0.69839  1.88496  2.57786
C  -2.72617 -1.15485  3.02524
H  -2.70410 -2.03550  3.68780
C   5.89794 -4.79887  0.93769
H   5.34157 -4.98268  1.86971
H   6.84565 -5.36369  0.99062
H   5.29948 -5.22134  0.11447
C  -9.43904  2.76601 -0.06627
H  -9.93756  2.25860  0.77598
H  -10.21694  3.05490 -0.79483
H  -8.97731  3.68466  0.32797
C  -4.08726  4.48402 -0.15916
H  -3.74118  4.82230 -1.15278
H  -3.46821  3.62719  0.15417
H  -3.90403  5.30773  0.55369
C  -9.17090  0.56426  3.33984
H  -9.23936  1.09207  4.30759
H  -9.59268 -0.44654  3.48269
H  -9.81124  1.10405  2.62205
C   4.21136 -4.41039 -2.68043
H   3.41329 -5.15626 -2.84688
H   4.97400 -4.87988 -2.03814
H   4.67644 -4.19786 -3.65982
C  -6.40970  5.31912 -0.70890
H  -6.30551  6.17748 -0.02151
H  -7.48510  5.08694 -0.78355
H  -6.06017  5.64836 -1.70434
C  -4.42828  0.25907 -4.61780
H  -3.51034  0.08918 -5.20865
H  -4.87355  1.21113 -4.95719
H  -5.13262 -0.55493 -4.85711
C   9.60332  0.95517 -1.48044
H  10.02858  1.72650 -2.14771
H  10.09553 -0.00298 -1.72257
H   9.87256  1.22534 -0.44658
H  -2.99682 -0.07409  0.19128
H   4.90376  0.04186 -1.74141
196
TS(D-E)-Cs
Cs -0.97364 -1.46352  0.60292
Cs  4.23438  2.89635 -2.41908
Si  7.20728  0.29952  2.01685
Al  4.70137 -0.19257 -0.13475
Al -5.39712  0.11005  0.23278
Si -7.19329 -2.03831 -1.44569
Si  6.18779 -3.09538  0.28104
Si -7.64567  1.96476 -1.37450
N  -6.40787  1.63204 -0.11227
N   4.72107 -2.06363  0.24024
N   6.18220  0.79523  0.63226
N  -5.61877 -1.44079 -0.80842
C   3.47586 -2.78416  0.22407
C  -6.94464  2.47449  2.18267
C   6.48510  2.03807  0.00146
C   1.97548  0.93735 -0.72004
H   2.24264  0.67495 -1.75673
C  -6.29029  2.64331  0.92213
C  -5.51762  3.82595  0.69068
C  -4.42575 -2.14534 -1.20282
C  -4.05415 -3.40276 -0.60857
C  -3.98375  0.09726  1.57635
C   2.88516  0.61285  0.32071
C   2.80492 -3.11934  1.45009
C   5.95034  3.28634  0.49301
C   2.89756 -3.23447 -1.01142
C   1.73438 -4.02983 -0.99135
H   1.32103 -4.38961 -1.94148
C  -6.09386  4.65149  2.92400
H  -6.02182  5.42596  3.69511
C   3.31003 -2.63878  2.81198
H   4.08262 -1.87843  2.60037
C  -5.44401  4.81028  1.69501
H  -4.85314  5.71567  1.51113
C  -7.76253  1.22852  2.53018
H  -7.75566  0.57350  1.63813
C  -4.84293 -4.07408  0.52235
H  -5.54469 -3.31872  0.91780
C  -6.82623  3.48366  3.15846
H  -7.32436  3.34689  4.12528
C  -2.91486 -4.08466 -1.09620
H  -2.65658 -5.05588 -0.65874
C  -8.29876 -2.64209 -0.01190
H  -7.88690 -3.53081  0.49181
H  -9.30909 -2.89520 -0.37954
H  -8.41369 -1.85234  0.75145
C   7.33877  2.09358 -1.16207
C  -3.40188  1.28185  2.26858
H  -3.81142  2.27950  2.08216
C  -3.59631 -1.61408 -2.25041
C   6.27279  4.49830 -0.15809
H   5.87951  5.43752  0.24941
C   5.03733  3.36501  1.71969
H   4.81325  2.32676  2.01540
C   3.51603 -2.90173 -2.37236
H   4.39121 -2.25713 -2.18211
C   6.20141  0.17643  3.63420
H   5.83454  1.16588  3.95517
H   6.82904 -0.22955  4.44761
H   5.32857 -0.48879  3.52609
C   1.11514 -4.39909  0.20911
H   0.23170 -5.04747  0.20484
C   1.65084 -3.92873  1.41601
H   1.17410 -4.21286  2.36221
C   8.61480  1.56498  2.28004
H   9.40924  1.44219  1.52472
H   9.07303  1.39680  3.27044
H   8.27902  2.61258  2.23548
C   0.72234  1.54487 -0.48854
H   0.05318  1.77906 -1.32673
C  -2.12247 -3.57022 -2.12808
H  -1.25634 -4.12975 -2.49730
C   7.24004 -2.95066 -1.30899
H   6.71086 -3.39478 -2.16849
H   8.19169 -3.49736 -1.18070
H   7.48459 -1.91017 -1.57199
C   2.43607  0.91606  1.63262
H   3.08691  0.68853  2.48639
C   5.72486  4.07497  2.90954
H   5.98157  5.12022  2.65928
H   6.65366  3.56646  3.21221
H   5.05042  4.09811  3.78356
C   7.59977  0.57477 -3.20084
H   7.90706  1.40212 -3.86759
H   6.50950  0.42596 -3.28478
H   8.08734 -0.34292 -3.57345
C  -4.72693  4.04276 -0.60225
H  -4.93381  3.17822 -1.25498
C  -6.90503 -3.39996 -2.75520
H  -6.81387 -2.93859 -3.75389
H  -7.77148 -4.08345 -2.78734
H  -5.99961 -4.00001 -2.58348
C   0.32128  1.82941  0.82851
H  -0.66052  2.26691  1.03877
C  -2.46824 -2.33358 -2.69153
H  -1.86407 -1.92611 -3.51092
C   8.11299 -1.36405  1.73711
H   8.68038 -1.28078  0.78967
H   8.88795 -1.37638  2.53300
C   7.09283  4.53627 -1.29411
H   7.34508  5.49018 -1.77098
C   7.61358  3.32950 -1.78396
H   8.27933  3.34598 -2.65579
C  -3.92771 -4.53963  1.68056
H  -4.53841 -4.86515  2.54074
H  -3.26686 -3.72709  2.02063
H  -3.30413 -5.40204  1.38351
C   2.19263 -1.98942  3.66011
H   1.65288 -1.20399  3.10690
H   2.62057 -1.52975  4.56879
H   1.45214 -2.73634  3.99826
C  -8.21800 -0.73401 -2.39750
H  -7.62937 -0.40109 -3.27401
H  -9.03880 -1.34908 -2.82520
C  -2.78482  0.71796 -2.90562
H  -2.51994  0.92825 -1.85387
H  -3.08614  1.66860 -3.37982
H  -1.88140  0.35555 -3.42976
C  -5.66231 -5.29437  0.03457
H  -4.99703 -6.05752 -0.40834
H  -6.41383 -5.02785 -0.72274
H  -6.18890 -5.76521  0.88404
C  -3.77068 -1.14444  2.37322
H  -4.49983 -1.95758  2.31043
C  -3.93465 -0.30997 -2.97331
H  -4.80505  0.13139 -2.45662
C   7.31298 -2.68532  1.77452
H   6.69673 -2.73705  2.69180
H   8.01558 -3.54181  1.84609
C  -6.89304  2.38599 -3.08089
H  -6.38878  3.36569 -3.07465
H  -7.69693  2.42774 -3.83800
H  -6.16209  1.63149 -3.41502
C   8.00428  0.84355 -1.73404
H   7.64504  0.00110 -1.12060
C  -7.13384  0.44247  3.70427
H  -6.08225  0.17689  3.50183
H  -7.70195 -0.48607  3.89462
H  -7.15330  1.03853  4.63409
C   3.96794 -3.77126  3.63491
H   3.24863 -4.58864  3.82326
H   4.30537 -3.39039  4.61542
H   4.84129 -4.20431  3.12341
C   3.69876  4.07076  1.40406
H   3.05250  4.08540  2.29749
H   3.13077  3.54376  0.61805
H   3.85173  5.12042  1.09265
C  -2.34875  1.13580  3.15614
H  -1.92277  2.04079  3.61476
C  -8.81003  0.47554 -1.64270
H  -9.24060  0.17074 -0.67001
H  -9.66135  0.89543 -2.21791
C  -1.88485 -0.14359  3.60018
H  -1.12003 -0.22098  4.37923
C   2.53590 -2.10934 -3.26686
H   3.02718 -1.81164 -4.21106
H   2.18036 -1.19775 -2.75889
H   1.64918 -2.71323 -3.53242
C   1.18080  1.49587  1.89188
H   0.85938  1.68643  2.92134
C  -2.72565 -1.24418  3.29748
H  -2.60442 -2.18547  3.85694
C   5.72089 -4.94078  0.41674
H   5.17657 -5.18691  1.34137
H   6.64587 -5.54399  0.39593
H   5.08928 -5.26350 -0.42663
C  -8.73063  3.43336 -0.83713
H  -9.31406  3.19655  0.06766
H  -9.44118  3.67714 -1.64649
H  -8.13675  4.33459 -0.61768
C  -3.20394  4.06272 -0.33368
H  -2.64351  4.15278 -1.28217
H  -2.88167  3.14194  0.18125
H  -2.92121  4.91794  0.30624
C  -9.24004  1.56773  2.83270
H  -9.32740  2.22130  3.71873
H  -9.81377  0.64735  3.04169
H  -9.72320  2.08699  1.98772
C   3.99734 -4.16495 -3.12254
H   3.15575 -4.84378 -3.35014
H   4.73316 -4.73655 -2.53393
H   4.47037 -3.89003 -4.08244
C  -5.15415  5.32654 -1.34785
H  -4.94782  6.22937 -0.74573
H  -6.23201  5.32592 -1.58209
H  -4.59873  5.42978 -2.29774
C  -4.34741 -0.57297 -4.43983
H  -3.51298 -1.00901 -5.01778
H  -4.64505  0.36712 -4.93797
H  -5.19461 -1.27615 -4.49879
C   9.54391  0.90927 -1.61043
H   9.96483  1.72623 -2.22396
H   9.99774 -0.03565 -1.95700
H   9.86158  1.07862 -0.56888
H  -3.39371  0.01542  0.40225
H   4.80128  0.17982 -1.75767
196
E-Cs
Cs -1.04580  0.97919 -0.27165
Al -4.80060 -0.22963  0.00783
Al  4.55619  0.27587  0.09153
Si  6.68236 -0.39043  2.56990
Si -6.75495  0.87205 -2.46164
Si  5.57371  3.17284  1.27976
Si -7.12890 -2.53735 -0.49016
N   4.28105  2.03839  0.76325
N   5.99787 -0.69715  0.94044
N  -6.13462 -1.48754  0.55417
N  -5.15809  0.63839 -1.69619
C   2.13818 -0.99467 -1.16998
H   2.53491 -0.50985 -2.07655
C   2.98292  2.64224  0.62193
C   6.13504 -3.12007  0.31306
C   6.57390 -1.75172  0.17082
C   2.80566 -0.77706  0.06453
C  -6.15813 -1.80627  1.96148
C  -7.06706 -1.13576  2.84737
C   2.07600  2.70201  1.73570
C   1.35371  3.94369 -0.68855
H   1.07369  4.43186 -1.62994
C  -4.41125  1.10097  1.50135
C  -5.29563 -2.81486  2.50672
C  -3.98992  1.10500 -2.36684
C  -3.56092  2.47970 -2.28509
C  -6.29536 -2.51473  4.72400
H  -6.35741 -2.79354  5.78176
C   6.73050 -4.13786 -0.46571
H   6.40259 -5.17425 -0.32026
C  -2.38376  2.89157 -2.94805
H  -2.08727  3.94605 -2.89268
C   2.58223  3.25561 -0.61408
C   3.46588  3.22526 -1.86454
H   4.36292  2.63362 -1.61394
C  -3.18151  0.20201 -3.14900
C   0.86611  3.41624  1.61427
H   0.20026  3.48998  2.48256
C   5.03630 -3.53528  1.29515
H   4.62697 -2.60573  1.72396
C   7.62099 -1.48696 -0.78758
C  -5.38447 -3.14732  3.87314
H  -4.72652 -3.92822  4.27472
C   2.38330  2.02560  3.07351
H   3.28600  1.41136  2.90747
C  -2.99942  1.68444  3.46270
H  -2.18779  1.41230  4.14908
C  -4.35288  3.54069 -1.51708
H  -5.14672  3.00523 -0.97081
C  -7.12105 -1.51251  4.20312
H  -7.82930 -1.00445  4.86767
C   8.16859 -2.53847 -1.55191
H   8.97554 -2.31257 -2.25992
C   7.39774  1.37318  2.78069
H   8.00012  1.29879  3.71113
H   8.14042  1.53115  1.97455
C   0.97122 -1.77871 -1.29054
H   0.48815 -1.91841 -2.26567
C   2.19709 -1.38409  1.19431
H   2.65829 -1.25929  2.18204
C   6.91156  3.43887 -0.05939
H   7.36130  2.50070 -0.41780
H   7.72509  4.06630  0.34743
H   6.48974  3.96201 -0.93363
C   0.50211  4.05176  0.41867
H  -0.42927  4.62494  0.35390
C  -7.99214 -0.01499  2.36600
H  -7.59839  0.31168  1.38670
C  -7.71731 -0.75258 -2.78114
H  -8.52609 -0.43476 -3.47443
H  -7.06870 -1.41473 -3.38756
C  -4.27496 -3.57096  1.65054
H  -4.33958 -3.15927  0.62887
C  -2.00450  0.65959 -3.77294
H  -1.41573 -0.04463 -4.37437
C   5.38744 -0.68487  3.94097
H   4.47203 -0.09264  3.77455
H   5.79540 -0.39358  4.92531
H   5.09731 -1.74749  3.99908
C  -1.59335  1.99749 -3.68177
H  -0.68940  2.34242 -4.19613
C  -7.87993  2.00251 -1.40956
H  -7.96444  1.63119 -0.37396
H  -8.89949  2.03736 -1.83395
H  -7.49696  3.03617 -1.36840
C   7.73815 -3.86481 -1.40081
H   8.19938 -4.67327 -1.97918
C  -5.11503  2.30749  1.74587
H  -5.96389  2.57389  1.10275
C   6.44223  2.58368  2.88031
H   7.00463  3.46924  3.24310
H   5.66430  2.40036  3.64535
C   3.88265 -4.28531  0.59094
H   4.22795 -5.22890  0.13009
H   3.40137 -3.66496 -0.18503
H   3.09386 -4.54544  1.31635
C   0.40871 -2.36610 -0.14315
H  -0.49987 -2.97261 -0.21789
C  -3.61494 -1.24164 -3.38723
H  -4.48277 -1.40777 -2.72825
C  -6.55432  1.63443 -4.20901
H  -5.64335  2.24286 -4.31917
H  -7.42336  2.27298 -4.44596
H  -6.51554  0.83980 -4.97417
C   8.17156 -1.54453  2.88409
H   7.98521 -2.59109  2.59761
H   8.42515 -1.52606  3.95849
H   9.06280 -1.20589  2.32934
C   2.75984  2.52683 -3.04838
H   2.44023  1.50652 -2.77832
H   3.43796  2.45764 -3.91826
H   1.86250  3.08428 -3.37295
C  -5.01633  4.56747 -2.46531
H  -5.59756  5.30668 -1.88558
H  -5.69877  4.08672 -3.18299
H  -4.25636  5.12228 -3.04530
C  -8.32637 -1.52790 -1.59222
H  -9.06328 -2.26778 -1.96940
H  -8.90395 -0.84575 -0.94022
C  -3.71547  2.87692  3.65778
H  -3.45709  3.55145  4.48208
C   1.23314  1.10083  3.53311
H   1.52548  0.54412  4.44129
H   0.96766  0.36456  2.75731
H   0.32435  1.67643  3.78362
C  -3.48631  4.29054 -0.48114
H  -2.66989  4.85694 -0.96592
H  -3.05153  3.60350  0.26331
H  -4.10098  5.01620  0.07871
C  -3.34787  0.82688  2.40148
H  -2.78731 -0.11415  2.29067
C   5.58624 -4.40548  2.44959
H   4.77422 -4.67234  3.14864
H   6.36796 -3.88321  3.02308
H   6.02188 -5.34749  2.07047
C  -4.78044  3.18420  2.79459
H  -5.35740  4.10463  2.94542
C   8.19882 -0.08714 -0.98256
H   7.62736  0.57214 -0.30908
C   4.85790  4.90748  1.62454
H   4.37692  5.33308  0.72888
H   5.68406  5.58052  1.91485
H   4.10943  4.92178  2.43145
C   1.02183 -2.15362  1.10531
H   0.58460 -2.59978  2.00601
C  -6.11391 -3.66548 -1.66116
H  -5.39340 -3.10865 -2.28022
H  -6.79877 -4.20000 -2.34466
H  -5.55063 -4.42294 -1.09131
C  -2.82973 -3.34822  2.15000
H  -2.69738 -3.70510  3.18734
H  -2.56267 -2.27912  2.12130
H  -2.11261 -3.90083  1.51414
C   2.69400  3.03960  4.19910
H   1.83839  3.71812  4.36686
H   3.57369  3.65996  3.96799
H   2.89344  2.51237  5.14900
C   8.01893  0.43195 -2.42679
H   8.43453  1.44981 -2.52574
H   6.94926  0.48623 -2.69321
H   8.54466 -0.20856 -3.15943
C  -8.00223  1.19920  3.32107
H  -8.55366  2.03926  2.86142
H  -6.98278  1.54239  3.55412
H  -8.51206  0.96416  4.27296
C  -2.53280 -2.27473 -3.01390
H  -1.63514 -2.17766 -3.65416
H  -2.91890 -3.30078 -3.14720
H  -2.23766 -2.15896 -1.95772
C  -8.19251 -3.73773  0.54811
H  -7.57660 -4.32487  1.24822
H  -8.70150 -4.44367 -0.13224
H  -8.96375 -3.22867  1.14650
C   3.92111  4.63960 -2.29218
H   3.06015  5.27374 -2.57010
H   4.58908  4.58359 -3.17037
H   4.46529  5.15627 -1.48498
C  -9.44553 -0.49955  2.15347
H  -9.86171 -0.90915  3.09180
H  -9.51240 -1.28514  1.38516
H  -10.09273  0.33853  1.83644
C  -4.07379 -1.44785 -4.84941
H  -4.87006 -0.73801 -5.12613
H  -4.46062 -2.47226 -4.99495
H  -3.23603 -1.30021 -5.55554
C  -4.57470 -5.08663  1.58877
H  -3.84879 -5.60327  0.93416
H  -5.58574 -5.28840  1.19860
H  -4.50804 -5.55064  2.58938
C   9.68821 -0.02094 -0.57386
H  10.31709 -0.64862 -1.23068
H   9.84152 -0.36595  0.46152
H  10.06081  1.01569 -0.64750
H   4.95969  0.22108 -1.52529
H  -3.31133 -0.93066 -0.22029
Cs  4.94130 -2.32364 -2.77971
196
D′-Cs
Cs -0.39137  3.27108 -0.55034
Cs -0.77243 -2.47114  0.37554
Si -6.75463 -1.24854  1.42517
Al -3.97217  0.17193  0.23407
Al  4.14259  0.09321 -0.39124
Si  5.73204 -2.20968 -2.12130
Si -6.52469  1.33332 -1.58170
Si  7.22153 -0.30147  0.97454
N   5.71163  0.60532  0.60581
N  -4.90575  1.49084 -0.81903
N  -5.05962 -1.29905  0.84962
N   4.27854 -1.67184 -1.20051
C  -4.15900  2.63935 -1.23732
C   6.22904  3.04615  0.35335
C  -4.35560 -2.54123  0.96113
C  -1.51061  0.99679  1.73682
H  -1.00993  0.63353  0.82359
C   5.76107  1.94503  1.14967
C   5.38861  2.19534  2.51398
C   3.19757 -2.61010 -1.19190
C   2.36635 -2.83974 -2.35207
C   2.18168  0.51797  0.40041
C  -2.92773  0.96886  1.79655
C  -4.15623  3.84558 -0.44846
C  -3.79071 -2.99330  2.20810
C  -3.43776  2.65126 -2.48523
C  -2.82696  3.84115 -2.93707
H  -2.32056  3.84042 -3.91045
C   5.93853  4.57130  2.25548
H   6.01533  5.57775  2.68153
C  -4.85077  3.93242  0.91293
H  -5.07462  2.89629  1.21784
C   5.47924  3.50188  3.03185
H   5.19751  3.68022  4.07714
C   6.64867  2.88695 -1.11485
H   6.27080  1.90442 -1.44888
C   2.44490 -1.98383 -3.62193
H   3.07783 -1.11350 -3.37777
C   6.31148  4.32981  0.92837
H   6.68327  5.16203  0.31901
C   1.43100 -3.89596 -2.34887
H   0.84706 -4.08425 -3.25779
C   6.07901 -1.01252 -3.57043
H   5.27560 -1.00780 -4.32365
H   7.02406 -1.27637 -4.07771
H   6.18307  0.01993 -3.19256
C  -4.19173 -3.39043 -0.19189
C   2.47265  1.98012  0.63416
H   2.29556  2.47730  1.59468
C   2.94812 -3.42760 -0.03261
C  -3.13871 -4.24527  2.27176
H  -2.74301 -4.58535  3.23656
C  -3.86662 -2.17294  3.49894
H  -4.33574 -1.21008  3.23998
C  -3.33079  1.41273 -3.37738
H  -3.91289  0.61440 -2.88818
C  -6.99350 -0.15934  2.98052
H  -6.41366 -0.51339  3.84786
H  -8.06061 -0.15546  3.26725
H  -6.70744  0.88886  2.78498
C  -2.88237  5.02664 -2.19135
H  -2.44048  5.95259 -2.57748
C  -3.52997  5.00755 -0.94786
H  -3.58082  5.93044 -0.35813
C  -7.37457 -3.01564  1.79385
H  -7.56083 -3.56600  0.85588
H  -8.32955 -2.96662  2.34542
H  -6.66671 -3.61294  2.38878
C  -0.69810  1.44648  2.79924
H   0.39371  1.43932  2.69994
C   1.24811 -4.73029 -1.23732
H   0.55126 -5.57565 -1.27826
C  -6.68537 -0.00093 -2.94559
H  -6.08461  0.24064 -3.83650
H  -7.74380 -0.04495 -3.26246
H  -6.40219 -1.00953 -2.60865
C  -3.48471  1.41083  3.02520
H  -4.57390  1.40271  3.15543
C  -4.72596 -2.86404  4.58332
H  -4.29326 -3.83665  4.87954
H  -5.75630 -3.04844  4.24040
H  -4.77776 -2.23534  5.48992
C  -3.70590 -2.94626 -2.66216
H  -3.22551 -3.92792 -2.82941
H  -2.92583 -2.20580 -2.41590
H  -4.16540 -2.64012 -3.61835
C   4.92639  1.08021  3.46141
H   4.89632  0.14956  2.86912
C   5.54186 -4.02562 -2.70032
H   5.83423 -4.69604 -1.87295
H   6.23500 -4.22026 -3.53800
H   4.53042 -4.31665 -3.01560
C  -1.29711  1.88194  3.99197
H  -0.67897  2.22323  4.82947
C   1.99530 -4.46697 -0.08097
H   1.87397 -5.11329  0.79819
C  -7.98872 -0.55503  0.13887
H  -7.97862 -1.21577 -0.74841
H  -8.97630 -0.73003  0.61630
C  -2.99891 -5.06895  1.14695
H  -2.51018 -6.04653  1.22606
C  -3.52081 -4.62459 -0.07689
H  -3.43315 -5.26429 -0.96360
C   1.04855 -1.46768 -4.04392
H   1.14516 -0.72072 -4.85194
H   0.51254 -0.99675 -3.20577
H   0.41643 -2.28456 -4.43673
C  -3.94595  4.57526  1.98745
H  -2.97707  4.05646  2.07194
H  -4.43239  4.52142  2.97635
H  -3.75620  5.64382  1.77859
C   7.36919 -2.31767 -1.13699
H   7.23486 -3.05952 -0.32658
H   8.04612 -2.81418 -1.86572
C   2.84944 -2.92205  2.46590
H   2.28834 -1.98732  2.29174
H   3.45884 -2.77565  3.37465
H   2.12782 -3.73231  2.68327
C   3.05928 -2.72608 -4.83387
H   2.47970 -3.63655 -5.07209
H   4.10226 -3.02819 -4.66521
H   3.03647 -2.07664 -5.72742
C   1.45540  0.36638 -0.90946
H   0.52848 -0.21108 -1.03111
C   3.74817 -3.26645  1.25773
H   4.43668 -2.41985  1.09881
C  -7.87203  0.92725 -0.28659
H  -7.74241  1.58582  0.59285
H  -8.82138  1.25419 -0.75933
C   7.01766 -1.75633  2.20038
H   6.59262 -1.43190  3.16358
H   8.01620 -2.18472  2.40403
H   6.38865 -2.56631  1.80473
C  -4.77492 -3.01089 -1.55010
H  -5.19583 -2.00003 -1.42574
C   6.04808  3.97513 -2.03573
H   4.95714  4.06809 -1.91749
H   6.25817  3.73504 -3.09327
H   6.49223  4.96714 -1.83756
C  -6.18977  4.70338  0.84410
H  -6.04112  5.72874  0.46008
H  -6.63828  4.78332  1.85027
H  -6.91895  4.19983  0.19123
C  -2.46413 -1.86521  4.07124
H  -2.54937 -1.25610  4.98687
H  -1.85381 -1.28379  3.35963
H  -1.91866 -2.78889  4.33879
C   3.08595  2.59538 -0.42018
H   3.44900  3.62875 -0.38178
C   8.02700 -1.03474 -0.59537
H   8.07315 -0.25353 -1.37696
H   9.08180 -1.23838 -0.31745
C   3.33720  1.69528 -1.59595
H   3.87633  2.15022 -2.43671
C  -1.87179  0.91967 -3.48845
H  -1.81274  0.02060 -4.12627
H  -1.46749  0.64725 -2.49828
H  -1.21500  1.68568 -3.94184
C  -2.69831  1.85593  4.10210
H  -3.17790  2.18364  5.03210
C   2.06842  0.99403 -1.95991
H   1.69303  0.96532 -2.98896
C  -7.00453  2.96029 -2.46071
H  -7.08964  3.82403 -1.78372
H  -7.98395  2.81687 -2.95054
H  -6.27633  3.22980 -3.24344
C   8.53156  0.82454  1.79393
H   8.85707  1.65991  1.15665
H   9.41786  0.20537  2.02237
H   8.17419  1.26431  2.73784
C   3.51155  1.31732  4.03699
H   3.23670  0.50074  4.72887
H   2.75330  1.35487  3.24028
H   3.45684  2.26357  4.60482
C   8.18528  2.89290 -1.29982
H   8.62548  3.82183 -0.89429
H   8.44587  2.83837 -2.37243
H   8.66877  2.04276 -0.79588
C  -3.90977  1.65554 -4.79014
H  -3.31351  2.39770 -5.35097
H  -4.94704  2.02644 -4.75204
H  -3.90197  0.71953 -5.37604
C   5.91093  0.88184  4.63927
H   5.96106  1.78688  5.27102
H   6.93375  0.66246  4.29478
H   5.58354  0.04593  5.28403
C   4.59329 -4.52591  1.55673
H   3.95282 -5.41162  1.71870
H   5.20184 -4.38445  2.46685
H   5.27478 -4.75829  0.72116
C  -5.92204 -3.96287 -1.95928
H  -5.55536 -4.99479 -2.10631
H  -6.38085 -3.63283 -2.90815
H  -6.71230 -3.99705 -1.19138
H   1.73891 -0.01101  1.25892
H  -2.74188 -0.49566 -0.65915
184
F-Cs
Cs -2.49578  2.37960 -1.05689
Cs  2.49573 -2.37982 -1.05674
Al -5.03056 -0.12615 -0.07487
Si -7.54638  0.83150  2.06462
Si -7.61108 -2.28999 -0.39325
N  -6.18288  1.11256  0.94141
N  -5.88327 -1.85760 -0.25794
C   0.48622  0.50833  0.08444
C  -5.65830  2.43184  0.81057
C  -4.66372  2.94670  1.71597
C  -4.90473 -2.86808 -0.54223
C  -6.05043  3.26014 -0.29964
C  -0.48628 -0.50851  0.08436
H  -0.88133 -0.89499  1.02942
C  -4.44743 -3.12301 -1.87881
C  -4.31844 -3.61631  0.53238
C  -4.19803  2.15277  2.93785
H  -4.74282  1.19501  2.91683
C  -3.31377 -4.56468  0.26178
H  -2.87702 -5.13127  1.09305
C  -0.97386 -1.02889 -1.13437
H  -1.74339 -1.80808 -1.13256
C  -3.44467 -4.08948 -2.09969
H  -3.11427 -4.28638 -3.12747
C  -2.87244 -4.81114 -1.04481
H  -2.10611 -5.57039 -1.24009
C   0.97388  1.02882 -1.13422
H   1.74341  1.80800 -1.13230
C  -5.43724  4.51452 -0.49627
H  -5.75023  5.13235 -1.34707
C  -4.75089 -3.38294  1.97979
H  -5.67093 -2.77436  1.93282
C  -4.09265  4.21676  1.48621
H  -3.34688  4.60006  2.19422
C  -5.02417 -2.38565 -3.08862
H  -5.75036 -1.65340 -2.69707
C  -8.65116 -1.74774  1.11807
H  -9.61092 -2.29070  0.98739
H  -8.20230 -2.17277  2.03599
C  -7.13292  2.80799 -1.28065
H  -7.55485  1.87708 -0.86334
C  -2.69063  1.81856  2.88072
H  -2.46174  1.18438  2.00463
H  -2.38275  1.25798  3.78103
H  -2.06772  2.73143  2.83199
C  -4.46095  5.00370  0.38479
H  -4.01530  5.99327  0.23143
C  -7.01350 -0.06406  3.67027
H  -6.38121 -0.94098  3.45026
H  -7.90412 -0.42148  4.21804
H  -6.44986  0.59745  4.34874
C  -8.92999 -0.23676  1.29256
H  -9.79038 -0.09234  1.97964
H  -9.24648  0.21856  0.33478
C  -0.47956 -0.51699 -2.35134
H  -0.86249 -0.91164 -3.29886
C  -3.69109 -2.55597  2.74221
H  -4.01365 -2.35305  3.77947
H  -3.51646 -1.58675  2.23835
H  -2.72595 -3.09385  2.78634
C   0.47965  0.51702 -2.35126
H   0.86265  0.91175 -3.29872
C  -8.34665  2.49619  2.55199
H  -7.60673  3.21537  2.94066
H  -9.10831  2.33656  3.33536
H  -8.84663  2.96877  1.68934
C  -4.54042  2.88159  4.25676
H  -4.00049  3.84193  4.34216
H  -4.25788  2.26310  5.12706
H  -5.61882  3.10016  4.32904
C  -8.43430 -1.47853 -1.91952
H  -8.21552 -0.39751 -1.96183
H  -9.53202 -1.59725 -1.87723
H  -8.08464 -1.92809 -2.86346
C  -7.80502 -4.18356 -0.53069
H  -7.18323 -4.60715 -1.33615
H  -8.85784 -4.44397 -0.73811
H  -7.51266 -4.68312  0.40864
C  -6.54013  2.46581 -2.66591
H  -7.32977  2.12960 -3.36110
H  -5.79312  1.65385 -2.58148
H  -6.04788  3.34659 -3.12040
C  -5.07594 -4.68905  2.73439
H  -4.18109 -5.32200  2.87423
H  -5.82749 -5.29034  2.19522
H  -5.47493 -4.46331  3.73907
C  -5.76793 -3.34463 -4.04573
H  -6.22001 -2.78700 -4.88575
H  -6.57326 -3.89108 -3.52718
H  -5.08202 -4.09643 -4.47632
C  -3.94457 -1.59125 -3.85598
H  -3.16659 -2.25829 -4.27176
H  -3.45672 -0.86191 -3.18601
H  -4.39403 -1.03960 -4.70178
C  -8.27266  3.84139 -1.41359
H  -7.92511  4.78231 -1.87730
H  -8.70415  4.09489 -0.43078
H  -9.08117  3.44117 -2.05008
H   0.88121  0.89474  1.02955
Al  5.03057  0.12614 -0.07518
Si  7.54659 -0.83131  2.06419
Si  7.61092  2.29016 -0.39374
N   6.18302 -1.11247  0.94108
N   5.88315  1.85765 -0.25831
C   5.65852 -2.43178  0.81031
C   4.66407 -2.94670  1.71583
C   4.90451  2.86806 -0.54254
C   6.05060 -3.26007 -0.29992
C   4.44715  3.12299 -1.87910
C   4.31820  3.61620  0.53211
C   4.19843 -2.15278  2.93773
H   4.74314 -1.19497  2.91664
C   3.31344  4.56449  0.26157
H   2.87667  5.13102  1.09288
C   3.44429  4.08938 -2.09992
H   3.11384  4.28629 -3.12768
C   2.87205  4.81096 -1.04499
H   2.10564  5.57016 -1.24022
C   5.43748 -4.51450 -0.49647
H   5.75042 -5.13232 -1.34730
C   4.75073  3.38283  1.97950
H   5.67078  2.77428  1.93248
C   4.09308 -4.21681  1.48616
H   3.34742 -4.60016  2.19426
C   5.02389  2.38570 -3.08895
H   5.75019  1.65353 -2.69745
C   8.65113  1.74799  1.11752
H   9.61084  2.29102  0.98678
H   8.20229  2.17300  2.03546
C   7.13295 -2.80787 -1.28105
H   7.55485 -1.87690 -0.86381
C   2.69100 -1.81868  2.88073
H   2.46198 -1.18453  2.00464
H   2.38316 -1.25812  3.78105
H   2.06815 -2.73160  2.83207
C   4.46133 -5.00375  0.38471
H   4.01574 -5.99335  0.23141
C   7.01379  0.06423  3.66987
H   6.38142  0.94111  3.44991
H   7.90444  0.42173  4.21755
H   6.45026 -0.59730  4.34840
C   8.93007  0.23703  1.29201
H   9.79052  0.09268  1.97902
H   9.24653 -0.21828  0.33421
C   3.69098  2.55582  2.74196
H   4.01361  2.35289  3.77920
H   3.51635  1.58661  2.23809
H   2.72584  3.09368  2.78616
C   8.34701 -2.49594  2.55151
H   7.60718 -3.21515  2.94029
H   9.10876 -2.33625  3.33478
H   8.84691 -2.96851  1.68881
C   4.54099 -2.88153  4.25663
H   4.00113 -3.84191  4.34210
H   4.25847 -2.26304  5.12694
H   5.61941 -3.10003  4.32882
C   8.43412  1.47876 -1.92004
H   8.21541  0.39772 -1.96234
H   9.53183  1.59754 -1.87780
H   8.08438  1.92829 -2.86397
C   7.80472  4.18374 -0.53119
H   7.18281  4.60729 -1.33658
H   8.85749  4.44423 -0.73871
H   7.51241  4.68328  0.40818
C   6.54001 -2.46579 -2.66626
H   7.32956 -2.12951 -3.36154
H   5.79292 -1.65390 -2.58179
H   6.04781 -3.34662 -3.12069
C   5.07576  4.68894  2.73409
H   4.18091  5.32186  2.87397
H   5.82727  5.29026  2.19490
H   5.47480  4.46321  3.73876
C   5.76746  3.34477 -4.04612
H   6.21956  2.78718 -4.88616
H   6.57276  3.89132 -3.52763
H   5.08144  4.09648 -4.47667
C   3.94433  1.59117 -3.85622
H   3.16622  2.25812 -4.27193
H   3.45663  0.86177 -3.18621
H   4.39377  1.03958 -4.70206
C   8.27278 -3.84117 -1.41405
H   7.92526 -4.78214 -1.87771
H   8.70437 -4.09460 -0.43128
H   9.08119 -3.44090 -2.05063
98
G-Cs
Cs -3.08267  0.79146 -0.58552
Al  0.44494 -0.12235 -0.04140
Si  1.17890 -3.39477  0.72038
Si  3.62600 -0.77511 -0.96762
N   0.11525 -2.06204  0.18089
N   2.34036  0.21363 -0.22390
C  -2.31373  3.56323  1.70895
C  -1.27556 -2.31694  0.01529
C  -2.20184 -2.21635  1.11396
C   2.64203  1.58114  0.10380
C  -1.81133 -2.59963 -1.29105
C  -1.68804  3.99215  0.52329
H  -0.59627  3.98136  0.44569
C   2.49119  2.63772 -0.85427
C   3.05660  1.92007  1.43370
C  -1.72816 -1.94997  2.54399
H  -0.63260 -1.83868  2.49574
C   3.29574  3.26509  1.77228
H   3.60718  3.51138  2.79436
C  -2.47212  4.42792 -0.56132
H  -1.98487  4.77352 -1.47909
C   2.74903  3.96898 -0.46791
H   2.63830  4.76899 -1.21065
C   3.14767  4.29344  0.83364
H   3.34454  5.33456  1.11245
C  -3.71687  3.56261  1.80743
H  -4.20040  3.24042  2.73612
C  -3.20351 -2.73080 -1.47173
H  -3.59217 -2.94738 -2.47457
C   3.20685  0.84398  2.50882
H   3.19637 -0.12619  1.98170
C  -3.58582 -2.37124  0.88454
H  -4.27569 -2.30550  1.73558
C   2.06348  2.37235 -2.29878
H   1.85708  1.29110 -2.37632
C   3.86691 -2.47491 -0.12046
H   4.82967 -2.84515 -0.53160
H   4.05683 -2.31337  0.95780
C  -0.89131 -2.75908 -2.50188
H   0.13819 -2.76544 -2.10344
C  -2.29432 -0.63099  3.11559
H  -1.95031  0.23404  2.51954
H  -1.94555 -0.47622  4.15194
H  -3.40059 -0.63333  3.13656
C  -4.09934 -2.61913 -0.39731
H  -5.17657 -2.75024 -0.55205
C   1.74396 -3.19503  2.53739
H   2.12152 -2.17645  2.72903
H   2.56061 -3.90443  2.76287
H   0.92592 -3.39183  3.25012
C   2.76985 -3.54449 -0.32825
H   3.16922 -4.54671 -0.06445
H   2.49051 -3.61781 -1.39678
C  -3.87645  4.42260 -0.46690
H  -4.48402  4.77432 -1.30831
C   1.99380  0.86081  3.46635
H   2.07411  0.06337  4.22753
H   1.05232  0.71206  2.90528
H   1.91984  1.82958  3.99327
C  -4.50057  3.98653  0.71689
H  -5.59313  3.99943  0.79822
C   0.26494 -5.06597  0.56554
H  -0.71136 -5.05556  1.07800
H   0.87298 -5.87312  1.01076
H   0.08203 -5.32779 -0.49064
C  -2.05805 -3.13252  3.48264
H  -3.14880 -3.27745  3.58578
H  -1.64966 -2.95186  4.49280
H  -1.63217 -4.07755  3.10645
C   3.26263 -1.14654 -2.81058
H   2.24444 -1.55193 -2.94155
H   3.97482 -1.89288 -3.20646
H   3.34421 -0.24036 -3.43331
C   5.30337  0.12697 -0.84910
H   5.25279  1.15033 -1.25516
H   6.07487 -0.42772 -1.41166
H   5.63962  0.20545  0.19872
C  -1.00438 -1.55448 -3.46297
H  -0.32843 -1.67400 -4.32820
H  -0.72940 -0.61524 -2.94633
H  -2.03416 -1.45009 -3.85516
C   4.52998  0.94776  3.29563
H   4.58106  1.86938  3.90281
H   5.40264  0.94578  2.62050
H   4.63238  0.09488  3.98990
C   3.18246  2.72667 -3.30445
H   2.87223  2.48762 -4.33796
H   4.11062  2.17086 -3.09037
H   3.42661  3.80377 -3.27028
C   0.75944  3.11545 -2.66382
H   0.88574  4.21225 -2.60761
H  -0.05174  2.82531 -1.97340
H   0.44584  2.86930 -3.69513
C  -1.13073 -4.08496 -3.25564
H  -2.12840 -4.11726 -3.72997
H  -1.05598 -4.95287 -2.57922
H  -0.38263 -4.21021 -4.05789
H  -1.70208  3.22828  2.55245
98
TS(G-H)-Cs
Cs -4.47099  1.55505 -0.07210
Al  0.73635  0.00669  0.57819
Si  0.77470 -3.14708 -0.50153
Si  2.70211 -0.19314 -2.06153
N  -0.14391 -1.66154 -0.06565
N   2.38501  0.27912 -0.36371
C  -1.29886  1.39336  0.47884
C  -1.51679 -1.83337  0.28097
C  -1.92765 -2.01099  1.65348
C   3.40498  1.09086  0.26559
C  -2.55137 -1.81162 -0.72955
C  -1.31951  2.26604 -0.69735
H  -0.92669  1.88973 -1.64826
C   3.31596  2.52108  0.27399
C   4.54608  0.48216  0.88414
C  -0.92323 -2.26181  2.78246
H   0.08314 -2.21558  2.33223
C   5.56608  1.28736  1.42587
H   6.43456  0.80293  1.88841
C  -1.75490  3.59304 -0.62798
H  -1.70566  4.21230 -1.53321
C   4.36700  3.28186  0.82486
H   4.29032  4.37565  0.80985
C   5.49682  2.68321  1.38836
H   6.30482  3.29484  1.80454
C  -1.85492  1.99811  1.68944
H  -1.88935  1.39814  2.60488
C  -3.90726 -1.87855 -0.35294
H  -4.67463 -1.90408 -1.13909
C   4.68512 -1.03244  1.01957
H   3.83473 -1.47478  0.47620
C  -3.30044 -2.03616  1.97595
H  -3.59237 -2.15675  3.02645
C   2.10524  3.27917 -0.26763
H   1.36278  2.53049 -0.59439
C   2.93584 -2.08324 -2.28974
H   3.39373 -2.20818 -3.29326
H   3.71251 -2.41417 -1.57464
C  -2.22790 -1.72533 -2.22350
H  -1.12755 -1.73424 -2.30808
C  -0.97015 -1.19373  3.89553
H  -0.67669 -0.20677  3.49815
H  -0.26460 -1.45148  4.70525
H  -1.97648 -1.10917  4.34586
C  -4.29779 -1.95985  0.99543
H  -5.35735 -2.03156  1.27011
C   2.00288 -3.65650  0.86875
H   2.53479 -2.79747  1.30315
H   2.75809 -4.35763  0.47006
H   1.46985 -4.17108  1.68672
C   1.68608 -2.98450 -2.17760
H   1.95205 -4.02931 -2.44517
H   0.93024 -2.68237 -2.92911
C  -2.27420  4.14773  0.56698
H  -2.59078  5.19341  0.61556
C   4.57705 -1.45773  2.50238
H   4.63202 -2.55657  2.60543
H   3.62547 -1.11589  2.94543
H   5.39627 -1.02152  3.10145
C  -2.28315  3.32045  1.72937
H  -2.64902  3.73112  2.67965
C  -0.39397 -4.64832 -0.69656
H  -1.18297 -4.67118  0.07303
H   0.20328 -5.57175 -0.59415
H  -0.88109 -4.68022 -1.68409
C  -1.11418 -3.67693  3.37997
H  -2.09592 -3.77971  3.87670
H  -0.33620 -3.88393  4.13581
H  -1.05213 -4.45729  2.60274
C   1.24271  0.36193 -3.16347
H   0.28874 -0.03111 -2.77310
H   1.35809  0.00065 -4.20103
H   1.17646  1.46313 -3.19005
C   4.28927  0.63603 -2.71421
H   4.25387  1.73111 -2.59608
H   4.41502  0.40863 -3.78767
H   5.18646  0.28012 -2.18191
C  -2.73847 -0.41305 -2.86241
H  -2.43637 -0.34871 -3.92256
H  -2.34096  0.48037 -2.35094
H  -3.84605 -0.37372 -2.84251
C   5.98488 -1.58132  0.39207
H   6.88264 -1.18702  0.90083
H   6.06506 -1.31453 -0.67545
H   6.01888 -2.68289  0.47096
C   2.45752  4.15486 -1.49107
H   1.55738  4.67318 -1.86827
H   2.87600  3.55433 -2.31687
H   3.20334  4.92800 -1.23224
C   1.45137  4.13280  0.84160
H   2.14470  4.90753  1.21580
H   1.15370  3.50324  1.69634
H   0.54624  4.63869  0.46546
C  -2.79780 -2.92191 -3.01971
H  -3.90287 -2.90067 -3.04133
H  -2.49649 -3.88694 -2.58457
H  -2.44810 -2.89070 -4.06661
H  -1.60051  0.35055  0.29364
98
H-Cs
Cs  3.83284 -2.01342  0.15763
Al -0.57545  0.10691  0.01429
Si -0.10662  3.36544 -0.03973
Si -3.20595  1.32097 -1.48484
N   0.47441  1.65461 -0.09408
N  -2.38567  0.19353 -0.34382
C   0.55943 -1.47912  0.36859
C   1.90509  1.48899 -0.12996
C   2.68234  1.52388  1.07911
C  -3.21674 -0.79269  0.33050
C   2.58784  1.32858 -1.38436
C   0.77413 -2.29546 -0.91443
H   0.35694 -1.96067 -1.87296
C  -3.56887 -2.02965 -0.29391
C  -3.71092 -0.50909  1.64355
C   2.03370  1.58992  2.46452
H   0.94522  1.67834  2.30885
C  -4.53337 -1.44704  2.29467
H  -4.90300 -1.22677  3.30220
C   1.29976 -3.58339 -0.83618
H   1.44464 -4.14924 -1.77011
C  -4.41053 -2.92600  0.39579
H  -4.68195 -3.87150 -0.08703
C  -4.89471 -2.64891  1.67698
H  -5.54327 -3.36532  2.19253
C   0.30245 -2.42082  1.53776
H  -0.36983 -2.13129  2.35331
C   3.99898  1.27317 -1.40032
H   4.51306  1.18368 -2.36504
C  -3.33027  0.77869  2.37246
H  -2.99476  1.49068  1.59786
C   4.08892  1.48058  1.00479
H   4.67177  1.54341  1.93173
C  -3.06742 -2.44288 -1.67925
H  -2.32820 -1.68753 -1.99957
C  -2.84144  3.16793 -1.13592
H  -3.55898  3.69566 -1.79897
H  -3.17563  3.40632 -0.10819
C   1.84632  1.22007 -2.71948
H   0.76829  1.16473 -2.48291
C   2.28492  0.29452  3.27451
H   1.84340 -0.59655  2.79144
H   1.83305  0.37795  4.27875
H   3.36808  0.12090  3.41923
C   4.75718  1.36447 -0.22546
H   5.85260  1.36509 -0.26797
C  -0.88103  3.81597  1.64475
H  -1.67221  3.11128  1.94672
H  -1.33510  4.82156  1.58449
H  -0.12438  3.83931  2.44584
C  -1.41534  3.71174 -1.38614
H  -1.44632  4.81890 -1.45871
H  -1.02539  3.36805 -2.36293
C   1.58890 -4.21583  0.41055
H   1.91596 -5.26099  0.42913
C  -2.13793  0.52573  3.32398
H  -1.82384  1.45384  3.83437
H  -1.26066  0.12363  2.78021
H  -2.40371 -0.21941  4.09439
C   0.90152 -3.66285  1.55339
H   0.75930 -4.30462  2.43542
C   1.35432  4.55654 -0.31274
H   2.15230  4.40433  0.43208
H   0.99111  5.59455 -0.21340
H   1.81140  4.45151 -1.30942
C   2.50117  2.82262  3.27105
H   3.58049  2.77226  3.50138
H   1.96246  2.88024  4.23309
H   2.32363  3.76311  2.72306
C  -2.65600  0.98276 -3.28096
H  -1.55710  1.02685 -3.37998
H  -3.08030  1.73848 -3.96583
H  -2.98200 -0.01098 -3.62701
C  -5.09030  1.12780 -1.31323
H  -5.41975  0.08206 -1.41185
H  -5.59894  1.72554 -2.08959
H  -5.43223  1.48958 -0.32884
C   2.23346 -0.06292 -3.49075
H   1.61889 -0.16444 -4.40261
H   2.07457 -0.96027 -2.86698
H   3.29055 -0.03848 -3.81346
C  -4.50085  1.43469  3.13342
H  -4.83266  0.82586  3.99282
H  -5.37320  1.58915  2.47623
H  -4.19383  2.41736  3.53285
C  -4.21157 -2.47157 -2.72027
H  -3.82307 -2.75334 -3.71554
H  -4.71735 -1.49633 -2.81607
H  -4.97864 -3.21595 -2.44111
C  -2.35441 -3.81373 -1.64439
H  -3.05707 -4.62630 -1.38626
H  -1.52730 -3.81654 -0.91777
H  -1.93464 -4.04744 -2.63925
C   2.06543  2.46172 -3.61493
H   3.13589  2.59733 -3.85224
H   1.71052  3.38559 -3.13042
H   1.52250  2.35028 -4.56999
H   1.47342 -0.84270  0.60145
98
TS(H-I)-Cs
Cs -3.16163 -2.30938  0.62594
Al  0.50606  0.19686 -0.35365
Si -0.40867  3.30706 -0.69796
Si  3.11860  1.93549  0.72384
N  -0.75503  1.59032 -0.26792
N   2.27366  0.46136  0.12970
C  -0.20337 -1.57397 -0.77595
C  -2.05106  1.27719  0.27428
C  -3.22188  1.17620 -0.55975
C   3.12656 -0.67124 -0.18776
C  -2.20970  1.10253  1.69421
C   0.45710 -2.88690 -0.52721
H   1.46657 -2.91779 -0.10648
C   3.57422 -1.55140  0.84837
C   3.52804 -0.92020 -1.53779
C  -3.19459  1.33815 -2.08441
H  -2.13572  1.29070 -2.39364
C   4.36747 -2.01754 -1.81282
H   4.66742 -2.20899 -2.84958
C  -0.20115 -4.07125 -0.80270
H   0.29530 -5.01858 -0.54839
C   4.42482 -2.62481  0.51973
H   4.76841 -3.29419  1.31729
C   4.82707 -2.86349 -0.79885
H   5.48501 -3.70660 -1.03497
C  -1.22107 -1.68655 -1.86197
H  -1.42904 -0.82185 -2.49931
C  -3.48941  0.87663  2.24071
H  -3.59348  0.78395  3.32836
C   3.06828 -0.05203 -2.71150
H   2.45968  0.77100 -2.29074
C  -4.48146  0.94525  0.04393
H  -5.37047  0.90197 -0.59581
C   3.13579 -1.39176  2.30684
H   2.47846 -0.50702  2.35199
C   2.54509  3.49783 -0.21239
H   3.31279  4.26009  0.03496
H   2.64691  3.32886 -1.30125
C  -1.03696  1.23465  2.66669
H  -0.12072  1.34277  2.05975
C  -3.96314  0.20840 -2.81073
H  -3.63272 -0.78526 -2.46932
H  -3.78875  0.26854 -3.89904
H  -5.05379  0.29255 -2.65515
C  -4.63077  0.79972  1.42808
H  -5.62344  0.65495  1.86975
C  -0.12512  3.46928 -2.57789
H   0.66198  2.77275 -2.91686
H   0.20765  4.49132 -2.83202
H  -1.03311  3.25225 -3.16231
C   1.14350  4.04019  0.14389
H   1.07295  5.11267 -0.13872
H   0.98308  4.02737  1.23914
C  -1.43990 -4.11676 -1.52634
H  -1.87136 -5.07584 -1.83007
C   2.18016 -0.84948 -3.69537
H   1.80673 -0.19063 -4.50015
H   1.31558 -1.31036 -3.18779
H   2.75439 -1.66302 -4.17323
C  -1.82156 -2.91315 -2.17049
H  -2.56958 -2.94630 -2.97825
C  -1.81881  4.43990 -0.08241
H  -2.80189  3.94817 -0.04482
H  -1.90246  5.32839 -0.73225
H  -1.58757  4.79870  0.93553
C  -3.77890  2.69594 -2.54657
H  -4.83023  2.79790 -2.22199
H  -3.76349  2.76289 -3.64912
H  -3.22244  3.55649 -2.14778
C   2.83271  2.27204  2.58262
H   1.76288  2.27757  2.84840
H   3.24511  3.26304  2.84522
H   3.33421  1.52307  3.21597
C   4.99085  1.75787  0.43774
H   5.39734  0.84062  0.89233
H   5.51242  2.62332  0.88284
H   5.23557  1.72959 -0.63670
C  -0.86102 -0.01472  3.55619
H   0.02712  0.09200  4.20268
H  -0.71906 -0.91748  2.93540
H  -1.73193 -0.17626  4.21728
C   4.25543  0.59706 -3.45890
H   4.90605 -0.16763 -3.91887
H   4.88247  1.20422 -2.78437
H   3.89065  1.25243 -4.26961
C   4.33423 -1.15317  3.25296
H   3.98768 -0.99217  4.28974
H   4.92846 -0.27424  2.95103
H   5.01485 -2.02306  3.26419
C   2.31108 -2.60761  2.79167
H   2.91937 -3.52979  2.79209
H   1.43882 -2.78791  2.14118
H   1.95262 -2.44485  3.82412
C  -1.17308  2.50817  3.53307
H  -2.06980  2.46016  4.17627
H  -1.26073  3.41206  2.90782
H  -0.29479  2.62850  4.19181
H  -0.74764 -1.21734  0.35429
98
I-Cs
Cs  0.13654  3.72315 -0.65248
Al -0.02553 -0.09738 -0.15492
Si -1.85152 -2.88386 -0.55527
Si  1.78057 -2.11266 -1.94121
N  -1.64502 -1.13711 -0.22819
N   1.59330 -1.05996 -0.50278
C   0.09744  1.20212  1.44188
C  -2.83334 -0.35092 -0.03380
C  -3.49866 -0.31132  1.24198
C   2.79403 -0.82369  0.24898
C  -3.38464  0.43041 -1.10930
C   1.31605  1.61833  2.04928
H   2.23367  1.05247  1.85764
C   3.74245  0.17812 -0.15426
C   3.09059 -1.59820  1.41814
C  -3.05043 -1.17668  2.42378
H  -2.09542 -1.64482  2.13116
C   4.29359 -1.38429  2.11801
H   4.50220 -1.98790  3.00963
C   1.40559  2.74537  2.89255
H   2.37293  3.01936  3.33095
C   4.94215  0.33955  0.56692
H   5.66655  1.09452  0.23634
C   5.22984 -0.43353  1.69744
H   6.16804 -0.29285  2.24496
C  -1.04184  1.99015  1.78592
H  -2.02296  1.72582  1.37301
C  -4.49841  1.26095 -0.87001
H  -4.91164  1.84775 -1.70012
C   2.11845 -2.65300  1.93713
H   1.27994 -2.66958  1.22080
C  -4.62057  0.52245  1.41933
H  -5.11642  0.54202  2.39718
C   3.47345  1.12679 -1.32624
H   2.44603  0.91487 -1.67563
C   0.67170 -3.67003 -1.90797
H   1.06575 -4.29807 -2.73523
H   0.89608 -4.23603 -0.98355
C  -2.86792  0.32362 -2.54776
H  -1.95156 -0.29012 -2.51308
C  -2.80235 -0.37379  3.72029
H  -2.04217  0.40932  3.57685
H  -2.45001 -1.04914  4.51997
H  -3.72664  0.10932  4.08589
C  -5.11552  1.32429  0.38435
H  -5.98735  1.96811  0.54569
C  -1.36357 -4.03666  0.89271
H  -0.36145 -3.81670  1.29285
H  -1.35769 -5.08248  0.53435
H  -2.08077 -3.97517  1.72674
C  -0.85095 -3.47951 -2.07350
H  -1.32342 -4.45079 -2.33251
H  -1.07585 -2.81309 -2.92849
C   0.26148  3.50779  3.18458
H   0.32501  4.37834  3.84761
C   1.55285 -2.27273  3.32388
H   0.80520 -3.01505  3.65592
H   1.06664 -1.28327  3.29939
H   2.35062 -2.23743  4.08792
C  -0.97294  3.11158  2.63822
H  -1.88692  3.66716  2.88383
C  -3.67890 -3.27445 -0.97369
H  -4.39229 -2.60154 -0.47224
H  -3.91383 -4.30933 -0.66867
H  -3.85798 -3.20505 -2.05997
C  -4.08180 -2.29585  2.70682
H  -5.05063 -1.86586  3.01967
H  -3.73024 -2.95243  3.52319
H  -4.26923 -2.92226  1.81999
C   1.34814 -1.16414 -3.54527
H   0.37913 -0.64610 -3.44447
H   1.27839 -1.85601 -4.40342
H   2.10796 -0.40158 -3.78477
C   3.55998 -2.79511 -2.04544
H   4.33702 -2.02169 -1.94905
H   3.69920 -3.30705 -3.01398
H   3.73799 -3.53549 -1.24698
C  -2.49996  1.68645 -3.17141
H  -2.13658  1.55368 -4.20615
H  -1.69024  2.16220 -2.59314
H  -3.36519  2.37307 -3.20880
C   2.74624 -4.06376  1.97020
H   3.59085 -4.11617  2.68074
H   3.12739 -4.36061  0.97828
H   1.99962 -4.81369  2.28718
C   4.44479  0.92178 -2.51055
H   4.22504  1.63233 -3.32879
H   4.37705 -0.09689 -2.92254
H   5.49132  1.08688 -2.19715
C   3.54246  2.60439 -0.86745
H   4.57384  2.89967 -0.60540
H   2.93049  2.77276  0.03726
H   3.21858  3.28584 -1.67987
C  -3.90426 -0.38519 -3.45297
H  -4.82732  0.21539 -3.54520
H  -4.18976 -1.36803 -3.04766
H  -3.49795 -0.53553 -4.46939
H  -0.15509  1.06278 -1.35721
98
TS(I-J)-Cs
Cs  1.00291 -3.55663 -0.72913
Al -0.06964  0.09642 -0.09008
Si  1.23311  3.17439 -0.34905
Si -2.11630  1.80783 -1.94079
N   1.34789  1.40532 -0.12015
N  -1.80449  0.77292 -0.51331
C  -0.03875 -1.18851  1.52309
C   2.64305  0.80228  0.01324
C   3.32982  0.77697  1.27897
C  -2.97558  0.25372  0.13673
C   3.28323  0.17904 -1.11660
C  -1.18755 -1.71689  2.17665
H  -2.17420 -1.29941  1.95390
C  -3.60593 -0.95341 -0.31776
C  -3.55406  0.93989  1.25448
C   2.79943  1.52650  2.50589
H   1.76378  1.82513  2.26976
C  -4.71235  0.42659  1.86928
H  -5.13877  0.96087  2.72690
C  -1.12003 -2.76970  3.11075
H  -2.04022 -3.13273  3.58386
C  -4.77239 -1.41826  0.32077
H  -5.25019 -2.33668 -0.04292
C  -5.33274 -0.74067  1.40959
H  -6.23956 -1.11846  1.89420
C   1.19480 -1.79216  1.90862
H   2.13402 -1.41548  1.48043
C   4.49034 -0.52699 -0.93503
H   4.97064 -0.99260 -1.80545
C  -2.92161  2.20927  1.81996
H  -2.09023  2.46322  1.14054
C   4.54830  0.07851  1.39724
H   5.05867  0.06495  2.36744
C  -3.02509 -1.78792 -1.46238
H  -2.08936 -1.29198 -1.77653
C  -1.36099  3.55687 -1.78042
H  -1.83041  4.14093 -2.60022
H  -1.73965  4.01312 -0.84570
C   2.76927  0.37093 -2.54746
H   1.78709  0.86741 -2.46618
C   2.76564  0.68136  3.79839
H   2.15962 -0.22934  3.67991
H   2.32951  1.27527  4.62090
H   3.77969  0.38130  4.11985
C   5.12096 -0.59807  0.31336
H   6.06686 -1.13887  0.43093
C   0.51222  4.09943  1.16124
H  -0.42593  3.64467  1.51768
H   0.29401  5.14740  0.88599
H   1.21981  4.11614  2.00605
C   0.17502  3.68150 -1.86294
H   0.45521  4.74466 -2.02338
H   0.56500  3.14680 -2.75108
C   0.11477 -3.34995  3.44292
H   0.17076 -4.16470  4.17389
C  -2.32830  1.96232  3.22594
H  -1.82401  2.87014  3.60305
H  -1.59201  1.14145  3.21143
H  -3.11803  1.69248  3.95050
C   1.28125 -2.84654  2.84179
H   2.26268 -3.25415  3.11742
C   2.96390  3.91266 -0.71816
H   3.79142  3.28599 -0.34974
H   3.05774  4.90901 -0.25191
H   3.10171  4.04658 -1.80485
C   3.63450  2.80462  2.76667
H   4.68045  2.54251  3.00946
H   3.22425  3.36789  3.62431
H   3.65517  3.47668  1.89484
C  -1.40224  1.02514 -3.53369
H  -0.35830  0.70100 -3.38555
H  -1.42085  1.74771 -4.36897
H  -1.98453  0.13928 -3.83884
C  -3.99042  2.07991 -2.16938
H  -4.56121  1.13894 -2.20965
H  -4.16764  2.63111 -3.10971
H  -4.40877  2.67930 -1.34342
C   2.56946 -0.94325 -3.33132
H   2.26228 -0.73084 -4.37069
H   1.76541 -1.54108 -2.86971
H   3.49622 -1.54453 -3.37949
C  -3.90167  3.40221  1.84457
H  -4.75385  3.21741  2.52318
H  -4.31393  3.61015  0.84258
H  -3.39035  4.31500  2.19868
C  -3.96826 -1.86855 -2.68323
H  -3.51643 -2.47243 -3.49180
H  -4.18753 -0.86917 -3.09195
H  -4.93192 -2.33780 -2.41527
C  -2.67148 -3.21655 -0.98320
H  -3.57606 -3.79268 -0.71842
H  -2.03973 -3.18533 -0.07697
H  -2.15813 -3.78350 -1.78619
C   3.72540  1.29652 -3.33932
H   4.71164  0.81875 -3.48224
H   3.89291  2.24896 -2.81330
H   3.31228  1.52145 -4.33901
H   0.34738 -0.99204 -1.28877
98
J-Cs
Al -0.27209  0.00125 -0.07258
Si  0.80626  2.49421  1.85088
Si -2.55781  2.39281 -0.25472
N  -2.04177  0.69075 -0.09825
N   1.08271  1.18247  0.66453
C  -0.37772 -2.99471 -0.10003
H  -0.59760 -2.82848 -1.16622
C  -3.08101 -0.30027 -0.25178
C   3.38067  0.19942  0.89405
C   2.39431  0.95549  0.15769
C  -0.20523 -1.86764  0.74852
C  -3.75717 -0.82857  0.89849
C  -4.53137 -1.68879 -1.66974
H  -4.83087 -2.02888 -2.66890
C   4.65926 -0.02695  0.33570
H   5.40183 -0.58019  0.92358
C  -3.47351 -0.76545 -1.55068
C  -2.79135 -0.28455 -2.83542
H  -1.98517  0.40659 -2.53606
C  -4.81404 -1.74223  0.72192
H  -5.33593 -2.12825  1.60505
C   3.10770 -0.37835  2.28577
H   2.03595 -0.21887  2.48872
C   2.77821  1.45633 -1.14199
C  -3.36410 -0.43475  2.32514
H  -2.37033  0.04310  2.25292
C   4.06002  1.18245 -1.66019
H   4.33061  1.58774 -2.64284
C  -0.47420  3.80508  1.29609
H  -0.31592  4.62651  2.02823
H  -0.13378  4.22081  0.32771
C  -0.32687 -4.32271  0.36547
H  -0.49019 -5.15861 -0.32655
C   0.00645 -2.16934  2.11787
H   0.12195 -1.34781  2.83648
C  -1.91715  3.27265 -1.83134
H  -0.81892  3.27392 -1.91414
H  -2.24927  4.32696 -1.81976
H  -2.32255  2.80490 -2.74350
C  -5.21288 -2.17157 -0.54867
H  -6.04073 -2.88018 -0.66194
C   0.21200  1.80000  3.52858
H  -0.66618  1.14397  3.39999
H  -0.08563  2.62282  4.20307
H   0.99862  1.21745  4.03698
C   5.00876  0.44446 -0.93640
H   6.01111  0.26846 -1.34313
C  -1.97570  3.44477  1.23581
H  -2.57774  4.37596  1.18653
H  -2.29349  2.93909  2.16707
C   3.38499 -1.89765  2.35647
H   4.44653 -2.13157  2.15615
H   2.75357 -2.46590  1.65260
H   3.15071 -2.28287  3.36362
C  -0.09674 -4.57324  1.72848
H  -0.05883 -5.60161  2.10503
C   2.41224  3.50708  2.10281
H   3.33133  2.92276  1.94206
H   2.44373  3.92008  3.12622
H   2.43925  4.36187  1.40504
C  -2.13706 -1.44900 -3.61289
H  -1.38513 -1.96379 -2.99150
H  -1.63139 -1.07278 -4.52119
H  -2.88378 -2.19822 -3.93153
C  -3.25324 -1.65496  3.26626
H  -2.82087 -1.34901  4.23596
H  -2.61561 -2.44333  2.83792
H  -4.24398 -2.09437  3.48154
C   3.92681  0.33899  3.38473
H   3.69645 -0.08908  4.37652
H   3.71079  1.41751  3.42267
H   5.01222  0.21991  3.21441
C   1.84661  2.34949 -1.95679
H   0.86741  2.30839 -1.45291
C  -4.45952  2.52180 -0.35806
H  -4.85553  1.95039 -1.21317
H  -4.73943  3.58089 -0.49937
H  -4.97265  2.15142  0.54248
C   0.06271 -3.48819  2.60636
H   0.22468 -3.67047  3.67544
C  -4.33762  0.59465  2.94556
H  -5.36799  0.19575  2.96637
H  -4.35454  1.54062  2.38255
H  -4.04643  0.82699  3.98614
C   1.65121  1.87191 -3.41060
H   0.93409  2.52873 -3.93276
H   1.24000  0.84845 -3.43433
H   2.59384  1.89497 -3.98813
C  -3.76735  0.47510 -3.76342
H  -4.58906 -0.17979 -4.10478
H  -3.24324  0.84667 -4.66280
H  -4.22466  1.34025 -3.25580
C   2.33848  3.81582 -1.93244
H   3.31813  3.91639 -2.43404
H   2.45327  4.18551 -0.90051
H   1.62248  4.47383 -2.45596
H   0.30599 -0.32156 -1.59966
Cs  2.53119 -1.99601 -1.58077
110
K-Cs 
Cs  2.69301 -0.24953  0.36571
Al -1.00335  0.09764 -0.01858
Si -2.49368  3.17154  0.43183
Si -3.93514  0.15671 -1.69553
N  -1.10861  2.06291  0.21490
N  -2.71286 -0.58345 -0.62937
C   1.30748 -2.91035  2.65509
C   0.21069  2.57138  0.38543
C   0.84845  2.60889  1.67574
C  -2.83431 -1.98293 -0.32839
C   0.98198  2.98208 -0.75806
C   1.24721 -3.55594  1.40601
H   0.27856 -3.71929  0.92285
C  -2.25833 -2.99028 -1.17199
C  -3.50028 -2.39855  0.87164
C   0.09574  2.24321  2.95604
H  -0.91356  1.92532  2.64675
C  -3.57099 -3.76563  1.19819
H  -4.07964 -4.06912  2.12094
C   2.43445 -3.98324  0.78402
H   2.38738 -4.49889 -0.18107
C  -2.36131 -4.34789 -0.80459
H  -1.92567 -5.11097 -1.46182
C  -3.00963 -4.74560  0.37018
H  -3.08006 -5.80624  0.63571
C   2.54892 -2.68619  3.27634
H   2.59069 -2.19323  4.25360
C   2.32985  3.36228 -0.60162
H   2.90005  3.67545 -1.48504
C  -4.10266 -1.37085  1.82918
H  -4.14607 -0.41769  1.27362
C   2.19789  3.00784  1.78219
H   2.66475  3.04307  2.77494
C  -1.53558 -2.64535 -2.47543
H  -1.50685 -1.54407 -2.54209
C  -4.68536  1.77035 -0.98966
H  -5.57363  1.95727 -1.62928
H  -5.09362  1.56349  0.01797
C   0.36141  3.00781 -2.15516
H  -0.72179  2.85052 -2.01081
C   0.73958  1.05412  3.70199
H   0.73337  0.14667  3.07173
H   0.17463  0.82246  4.62236
H   1.78226  1.27204  4.00119
C   2.94964  3.37673  0.65710
H   3.99197  3.69861  0.76351
C  -3.43328  2.86845  2.07118
H  -3.66480  1.79895  2.20926
H  -4.38951  3.42229  2.07046
H  -2.85473  3.20428  2.94777
C  -3.78849  3.02937 -0.96762
H  -4.41812  3.93537 -0.83960
H  -3.28120  3.16684 -1.94181
C   3.67878 -3.75522  1.40178
H   4.60084 -4.10095  0.92164
C  -3.17205 -1.15219  3.04371
H  -3.57956 -0.38530  3.72751
H  -2.16976 -0.82246  2.71109
H  -3.04564 -2.08846  3.61761
C   3.73761 -3.10313  2.64700
H   4.70421 -2.94125  3.13706
C  -1.88920  4.98492  0.43107
H  -1.08003  5.15154  1.16143
H  -2.72220  5.66322  0.68693
H  -1.50713  5.28197 -0.56053
C  -0.04255  3.46108  3.89773
H   0.94327  3.81058  4.25481
H  -0.64520  3.19986  4.78579
H  -0.53131  4.30995  3.39115
C  -3.20294  0.61228 -3.40511
H  -2.27477  1.19932 -3.29570
H  -3.91820  1.21953 -3.98878
H  -2.96261 -0.28619 -3.99729
C  -5.39449 -1.04403 -1.96296
H  -5.05587 -2.03361 -2.31069
H  -6.09133 -0.63563 -2.71599
H  -5.95966 -1.19999 -1.02837
C   0.88008  1.84018 -3.02350
H   0.41808  1.85553 -4.02682
H   0.64171  0.86807 -2.55135
H   1.97714  1.90121 -3.15603
C  -5.53221 -1.72521  2.28817
H  -5.55489 -2.63702  2.91174
H  -6.20233 -1.89387  1.42802
H  -5.95495 -0.90550  2.89582
C  -2.28945 -3.18756 -3.71112
H  -1.77704 -2.89296 -4.64509
H  -3.32301 -2.80542 -3.75494
H  -2.34519 -4.29106 -3.69483
C  -0.07343 -3.14370 -2.47827
H  -0.01768 -4.24594 -2.41522
H   0.47766 -2.72072 -1.62014
H   0.43957 -2.83795 -3.40896
C   0.56622  4.35847 -2.87363
H   1.62979  4.54677 -3.10842
H   0.20733  5.20128 -2.25931
H   0.01401  4.37146 -3.82964
H   0.38182 -2.58087  3.13637
C   6.50924 -0.70865 -0.68787
C   6.24632  0.64104 -0.98271
C   5.91640 -1.72500 -1.45824
H   7.18817 -0.96784  0.13162
C   5.39047  0.97436 -2.04793
H   6.71872  1.43296 -0.39181
C   5.05859 -1.39233 -2.52186
H   6.13332 -2.77561 -1.23877
C   4.79575 -0.04229 -2.81701
H   5.19150  2.02485 -2.28261
H   4.60534 -2.18315 -3.12878
H   4.13607  0.21737 -3.65140
110
TS(K-L)-Cs 
Cs -3.96728 -0.09223 -0.34136
Al  1.55254  0.02461 -0.62809
Si  2.26648  3.05167  0.52944
Si  3.67152 -0.28670  1.96111
N   1.03143  1.80505  0.12021
N   3.05590 -0.69951  0.32855
C  -0.82895 -0.82335 -0.71705
C  -0.29294  2.31211 -0.03806
C  -0.75752  2.81928 -1.30896
C   3.74606 -1.78252 -0.34225
C  -1.21477  2.34943  1.07732
C  -1.10343 -1.47096  0.55741
H  -0.69099 -1.03725  1.47358
C   3.34262 -3.14545 -0.16324
C   4.86164 -1.51339 -1.20124
C   0.15710  2.89305 -2.53448
H   1.17968  2.67709 -2.18104
C   5.54010 -2.57624 -1.82690
H   6.38889 -2.35154 -2.48361
C  -1.81492 -2.67067  0.63442
H  -1.95497 -3.14164  1.61580
C   4.06581 -4.17477 -0.79951
H   3.75407 -5.21440 -0.64342
C   5.16112 -3.90689 -1.62488
H   5.70744 -4.72325 -2.11002
C  -1.41593 -1.46928 -1.88095
H  -1.25735 -1.02443 -2.86918
C  -2.51891  2.84976  0.89412
H  -3.18724  2.91585  1.76272
C   5.32864 -0.08906 -1.49109
H   4.80047  0.56121 -0.77375
C  -2.08524  3.27105 -1.44261
H  -2.41933  3.64744 -2.41724
C   2.13847 -3.54781  0.68882
H   1.64577 -2.61710  1.02108
C   4.23006  1.53991  2.14183
H   4.80624  1.55287  3.09102
H   4.97755  1.74216  1.35066
C  -0.80819  1.88375  2.47866
H   0.12737  1.31051  2.35185
C  -0.18699  1.81255 -3.58433
H  -0.00149  0.80389 -3.17473
H   0.44636  1.92828 -4.48202
H  -1.24396  1.88120 -3.90422
C  -2.97404  3.29810 -0.35780
H  -3.98437  3.70974 -0.47278
C   3.58710  3.26569 -0.83373
H   3.98945  2.30849 -1.19639
H   4.43321  3.86127 -0.44538
H   3.17008  3.80581 -1.70063
C   3.16357  2.65839  2.17291
H   3.63307  3.61524  2.48414
H   2.40154  2.44186  2.94519
C  -2.37274 -3.27702 -0.51788
H  -2.90365 -4.23103 -0.45213
C   4.91058  0.33810 -2.91691
H   5.22032  1.37745 -3.13035
H   3.81440  0.26964 -3.04062
H   5.37388 -0.31783 -3.67569
C  -2.12802 -2.66156 -1.77761
H  -2.51869 -3.12834 -2.69100
C   1.46350  4.78079  0.67927
H   1.05074  5.10221 -0.29158
H   2.24396  5.50841  0.96518
H   0.64959  4.84728  1.41697
C   0.15989  4.29451 -3.18621
H  -0.81567  4.54189 -3.64253
H   0.91469  4.33742 -3.99071
H   0.39514  5.08666 -2.45557
C   2.35995 -0.63613  3.30766
H   1.41114 -0.11520  3.09598
H   2.71388 -0.29845  4.29829
H   2.14304 -1.71530  3.37362
C   5.22446 -1.31793  2.36776
H   5.05255 -2.39910  2.24627
H   5.53284 -1.13212  3.41197
H   6.06793 -1.04578  1.71143
C  -1.86061  0.97174  3.15091
H  -1.46227  0.56237  4.09579
H  -2.13836  0.11812  2.50903
H  -2.78080  1.52922  3.40613
C   6.84449  0.11325 -1.28161
H   7.44308 -0.46922 -2.00449
H   7.15871 -0.19146 -0.26874
H   7.11268  1.17623 -1.41732
C   2.55751 -4.34558  1.94533
H   1.67357 -4.60435  2.55644
H   3.25591 -3.77594  2.58109
H   3.05832 -5.29088  1.66848
C   1.11497 -4.35630 -0.13765
H   1.55096 -5.30212 -0.50660
H   0.76260 -3.78100 -1.00886
H   0.23340 -4.61163  0.47457
C  -0.51434  3.07029  3.42764
H  -1.40689  3.71238  3.53998
H   0.30894  3.69964  3.05911
H  -0.23432  2.70272  4.43098
H  -0.83590  0.27344 -0.71507
C  -6.79248 -2.24413 -1.07738
C  -7.52081 -1.04271 -1.00836
C  -6.24175 -2.80438  0.09168
H  -6.66212 -2.75109 -2.03938
C  -7.70330 -0.39855  0.23031
H  -7.96194 -0.61750 -1.91641
C  -6.42893 -2.16207  1.33129
H  -5.67150 -3.73646  0.03737
C  -7.15692 -0.96035  1.40009
H  -8.28386  0.52835  0.28639
H  -6.01549 -2.60473  2.24367
H  -7.31349 -0.47047  2.36720
110
L-Cs 
Cs  3.60918 -0.31665 -0.31010
Al -1.30735  0.06784  0.00409
Si -2.07257  3.25813  0.28029
Si -4.32856  0.32882 -1.19787
N  -0.91313  1.90054  0.00020
N  -3.05110 -0.49839 -0.23387
C   0.37027 -0.99322  0.10149
C   0.46835  2.28450 -0.14745
C   1.29641  2.51701  1.00464
C  -3.39912 -1.77299  0.37538
C   1.03372  2.48029 -1.45409
C   0.73962 -1.57394 -1.27099
H   0.16235 -1.30730 -2.16544
C  -3.33076 -2.99832 -0.35834
C  -3.84077 -1.79963  1.73669
C   0.81000  2.23685  2.42915
H  -0.24484  1.92242  2.35584
C  -4.20223 -3.02497  2.32673
H  -4.53329 -3.03909  3.37102
C   1.67028 -2.60368 -1.37238
H   1.90435 -2.99729 -2.37387
C  -3.72243 -4.19521  0.27535
H  -3.67349 -5.13192 -0.29122
C  -4.15619 -4.22135  1.60353
H  -4.45018 -5.16615  2.07326
C   0.60959 -2.03743  1.18575
H  -0.00470 -2.04572  2.09331
C   2.36141  2.94629 -1.56891
H   2.77524  3.12059 -2.56950
C  -3.89167 -0.52620  2.57956
H  -3.89996  0.32013  1.87036
C   2.61023  2.99519  0.83300
H   3.22165  3.19831  1.72056
C  -2.83875 -3.08330 -1.80468
H  -2.45603 -2.08481 -2.08038
C  -4.63962  2.14150 -0.66608
H  -5.56090  2.41388 -1.22295
H  -4.93811  2.15028  0.39957
C   0.24961  2.21050 -2.74123
H  -0.69827  1.72650 -2.44335
C   1.59788  1.07485  3.08179
H   1.47476  0.12335  2.53276
H   1.24399  0.90469  4.11414
H   2.67682  1.31192  3.14188
C   3.15033  3.22021 -0.44412
H   4.16421  3.62079 -0.55875
C  -2.78737  3.24867  2.04961
H  -3.22979  2.27682  2.32077
H  -3.58270  4.01154  2.13036
H  -2.01618  3.49038  2.79910
C  -3.54458  3.20005 -0.93493
H  -3.98680  4.21647 -0.87559
H  -3.15472  3.11381 -1.96686
C   2.27473 -3.21063 -0.23036
H   2.91131 -4.09259 -0.35646
[truncated: 11,587 more chars]
